# Supplementary material for: Analysis of cell wall synthesis and metabolism during early germination of Blumeria graminis f. sp. hordei conidial cells induced in vitro
Source: Cell Surf. 2019 Aug 14;5:100030. doi: 10.1016/j.tcsw.2019.100030 (PMC7389524; doi:10.1016/j.tcsw.2019.100030)
Supplement: Supplementary Table S2 — Summary of RNA-Seq data of Blumeria graminis f. sp. hordei during the conidial and agt stages of development on an in vitro surface. Supplementary table is an excel spread sheet, this figure displays a portion of the spreadsheet. [file mmc4.xlsx]

## Sheet: Sheet1
Accession	0h 1 RPKM	0h 2 RPKM	0h 3 RPKM	6h 1 RPKM	6h 2 RPKM	6h 3 RPKM	0h average RPKM	6h average RPKM	Fold induction	Id	InterPro Name	Pfam name	GO term	GO number	Hacquard annotation	Hacquard CAZY
bgh07626	0	0	0	1.706	0	0	0	0.568668	#DIV/0!	#N/A	#N/A	#N/A	#N/A	#N/A	#N/A	#N/A
bgh07611	0	0	0	1.12197	0	0.525149	0	0.549038	#DIV/0!	#N/A	#N/A	#N/A	#N/A	#N/A	#N/A	#N/A
bgh07405	0	0	0	0	0.680741	0.662403	0	0.447715	#DIV/0!	#N/A	#N/A	#N/A	#N/A	#N/A	#N/A	#N/A
bgh07479	0	0	0	1.31093	0	0	0	0.436976	#DIV/0!	#N/A	#N/A	#N/A	#N/A	#N/A	#N/A	#N/A
bgh07680	0	0	0	1.31093	0	0	0	0.436976	#DIV/0!	#N/A	#N/A	#N/A	#N/A	#N/A	#N/A	#N/A
bgh07588	0	0	0	0	1.08919	0	0	0.363062	#DIV/0!	#N/A	#N/A	#N/A	#N/A	#N/A	#N/A	#N/A
bgh07650	0	0	0	0.853002	0	0	0	0.284334	#DIV/0!	#N/A	#N/A	#N/A	#N/A	#N/A	#N/A	#N/A
bgh07194	0	0	0	0	0	0.809604	0	0.269868	#DIV/0!	#N/A	#N/A	#N/A	#N/A	#N/A	#N/A	#N/A
bgh07471	0	0	0	0	0	0.798514	0	0.266171	#DIV/0!	#N/A	#N/A	#N/A	#N/A	#N/A	#N/A	#N/A
bgh07609	0	0	0	0	0	0.728644	0	0.242881	#DIV/0!	#N/A	#N/A	#N/A	#N/A	#N/A	#N/A	#N/A
bgh07517	0	0	0	0.724059	0	0	0	0.241353	#DIV/0!	#N/A	#N/A	#N/A	#N/A	#N/A	#N/A	#N/A
bgh07272	0	0	0	0	0.696572	0	0	0.232191	#DIV/0!	#N/A	#N/A	#N/A	#N/A	#N/A	#N/A	#N/A
bgh07646	0	0	0	0	0.696572	0	0	0.232191	#DIV/0!	#N/A	#N/A	#N/A	#N/A	#N/A	#N/A	#N/A
bgh07253	0	0	0	0	0	0.677808	0	0.225936	#DIV/0!	#N/A	#N/A	#N/A	#N/A	#N/A	#N/A	#N/A
bgh07578	0	0	0	0	0.651143	0	0	0.217048	#DIV/0!	#N/A	#N/A	#N/A	#N/A	#N/A	#N/A	#N/A
bgh07466	0	0	0	0	0.611278	0	0	0.203759	#DIV/0!	#N/A	#N/A	#N/A	#N/A	#N/A	#N/A	#N/A
bgh07126	0	0	0	0	0.554678	0	0	0.184893	#DIV/0!	#N/A	#N/A	#N/A	#N/A	#N/A	#N/A	#N/A
bgh07360	0	0	0	0	0	0.359824	0	0.119941	#DIV/0!	#N/A	#N/A	#N/A	#N/A	#N/A	#N/A	#N/A
bgh000801000001001	0	0	0	0	0	0.355436	0	0.118479	#DIV/0!	#N/A	#N/A	#N/A	#N/A	#N/A	#N/A	#N/A
bgh03575	0	0	0	0	0.176712	0.171951	0	0.116221	#DIV/0!	#N/A	#N/A	#N/A	#N/A	#N/A	#N/A	#N/A
bgh04110	0	0	0	0	0.166403	0	0	0.0554678	#DIV/0!	#N/A	#N/A	#N/A	#N/A	#N/A	#N/A	#N/A
bgh04050	0	0	0	0	0	0.0819852	0	0.0273284	#DIV/0!	#N/A	#N/A	#N/A	#N/A	#N/A	#N/A	#N/A
bgh04759	0	0	0	0.0373989	0.0359791	0	0	0.0244593	#DIV/0!	#N/A	#N/A	#N/A	#N/A	#N/A	#N/A	#N/A
bgh00654	0	0	0	0	0	0	0	0	#DIV/0!	#N/A	#N/A	#N/A	#N/A	#N/A	#N/A	#N/A
bgh02998	0	0	0	0	0	0	0	0	#DIV/0!	#N/A	#N/A	#N/A	#N/A	#N/A	candidate secreted effector protein	0
bgh04044	0	0	0	0	0	0	0	0	#DIV/0!	#N/A	#N/A	#N/A	#N/A	#N/A	#N/A	#N/A
bgh04125	0	0	0	0	0	0	0	0	#DIV/0!	PF00098	Zinc finger, CCHC-type	zf-CCHC	GO:nucleic acid binding	GO:0003676	#N/A	#N/A
bgh04497	0	0	0	0	0	0	0	0	#DIV/0!	#N/A	#N/A	#N/A	#N/A	#N/A	#N/A	#N/A
bgh05105	0	0	0	0	0	0	0	0	#DIV/0!	#N/A	#N/A	#N/A	#N/A	#N/A	CSEP0234	0
bgh05328	0	0	0	0	0	0	0	0	#DIV/0!	#N/A	#N/A	#N/A	#N/A	#N/A	conserved predicted protein	0
bgh06197	0	0	0	0	0	0	0	0	#DIV/0!	PF01547	Bacterial extracellular solute-binding, family 1	SBP_bac_1	GO:transporter activity	GO:0005215	#N/A	#N/A
bgh06735	0	0	0	0	0	0	0	0	#DIV/0!	#N/A	#N/A	#N/A	#N/A	#N/A	#N/A	#N/A
bgh07120	0	0	0	0	0	0	0	0	#DIV/0!	#N/A	#N/A	#N/A	#N/A	#N/A	#N/A	#N/A
bgh07121	0	0	0	0	0	0	0	0	#DIV/0!	#N/A	#N/A	#N/A	#N/A	#N/A	#N/A	#N/A
bgh07122	0	0	0	0	0	0	0	0	#DIV/0!	#N/A	#N/A	#N/A	#N/A	#N/A	#N/A	#N/A
bgh07124	0	0	0	0	0	0	0	0	#DIV/0!	#N/A	#N/A	#N/A	#N/A	#N/A	#N/A	#N/A
bgh07127	0	0	0	0	0	0	0	0	#DIV/0!	#N/A	#N/A	#N/A	#N/A	#N/A	#N/A	#N/A
bgh07128	0	0	0	0	0	0	0	0	#DIV/0!	#N/A	#N/A	#N/A	#N/A	#N/A	#N/A	#N/A
bgh07129	0	0	0	0	0	0	0	0	#DIV/0!	#N/A	#N/A	#N/A	#N/A	#N/A	#N/A	#N/A
bgh07130	0	0	0	0	0	0	0	0	#DIV/0!	#N/A	#N/A	#N/A	#N/A	#N/A	#N/A	#N/A
bgh07131	0	0	0	0	0	0	0	0	#DIV/0!	#N/A	#N/A	#N/A	#N/A	#N/A	#N/A	#N/A
bgh07132	0	0	0	0	0	0	0	0	#DIV/0!	#N/A	#N/A	#N/A	#N/A	#N/A	#N/A	#N/A
bgh07134	0	0	0	0	0	0	0	0	#DIV/0!	#N/A	#N/A	#N/A	#N/A	#N/A	#N/A	#N/A
bgh07135	0	0	0	0	0	0	0	0	#DIV/0!	#N/A	#N/A	#N/A	#N/A	#N/A	#N/A	#N/A
bgh07136	0	0	0	0	0	0	0	0	#DIV/0!	#N/A	#N/A	#N/A	#N/A	#N/A	#N/A	#N/A
bgh07137	0	0	0	0	0	0	0	0	#DIV/0!	#N/A	#N/A	#N/A	#N/A	#N/A	#N/A	#N/A
bgh07138	0	0	0	0	0	0	0	0	#DIV/0!	#N/A	#N/A	#N/A	#N/A	#N/A	#N/A	#N/A
bgh07139	0	0	0	0	0	0	0	0	#DIV/0!	#N/A	#N/A	#N/A	#N/A	#N/A	#N/A	#N/A
bgh07140	0	0	0	0	0	0	0	0	#DIV/0!	#N/A	#N/A	#N/A	#N/A	#N/A	#N/A	#N/A
bgh07141	0	0	0	0	0	0	0	0	#DIV/0!	#N/A	#N/A	#N/A	#N/A	#N/A	#N/A	#N/A
bgh07142	0	0	0	0	0	0	0	0	#DIV/0!	#N/A	#N/A	#N/A	#N/A	#N/A	#N/A	#N/A
bgh07143	0	0	0	0	0	0	0	0	#DIV/0!	#N/A	#N/A	#N/A	#N/A	#N/A	#N/A	#N/A
bgh07144	0	0	0	0	0	0	0	0	#DIV/0!	#N/A	#N/A	#N/A	#N/A	#N/A	#N/A	#N/A
bgh07145	0	0	0	0	0	0	0	0	#DIV/0!	#N/A	#N/A	#N/A	#N/A	#N/A	#N/A	#N/A
bgh07147	0	0	0	0	0	0	0	0	#DIV/0!	#N/A	#N/A	#N/A	#N/A	#N/A	#N/A	#N/A
bgh07148	0	0	0	0	0	0	0	0	#DIV/0!	#N/A	#N/A	#N/A	#N/A	#N/A	#N/A	#N/A
bgh07149	0	0	0	0	0	0	0	0	#DIV/0!	#N/A	#N/A	#N/A	#N/A	#N/A	#N/A	#N/A
bgh07150	0	0	0	0	0	0	0	0	#DIV/0!	#N/A	#N/A	#N/A	#N/A	#N/A	#N/A	#N/A
bgh07151	0	0	0	0	0	0	0	0	#DIV/0!	#N/A	#N/A	#N/A	#N/A	#N/A	#N/A	#N/A
bgh07152	0	0	0	0	0	0	0	0	#DIV/0!	#N/A	#N/A	#N/A	#N/A	#N/A	#N/A	#N/A
bgh07153	0	0	0	0	0	0	0	0	#DIV/0!	#N/A	#N/A	#N/A	#N/A	#N/A	#N/A	#N/A
bgh07154	0	0	0	0	0	0	0	0	#DIV/0!	#N/A	#N/A	#N/A	#N/A	#N/A	#N/A	#N/A
bgh07155	0	0	0	0	0	0	0	0	#DIV/0!	#N/A	#N/A	#N/A	#N/A	#N/A	#N/A	#N/A
bgh07156	0	0	0	0	0	0	0	0	#DIV/0!	#N/A	#N/A	#N/A	#N/A	#N/A	#N/A	#N/A
bgh07157	0	0	0	0	0	0	0	0	#DIV/0!	#N/A	#N/A	#N/A	#N/A	#N/A	#N/A	#N/A
bgh07158	0	0	0	0	0	0	0	0	#DIV/0!	#N/A	#N/A	#N/A	#N/A	#N/A	#N/A	#N/A
bgh07159	0	0	0	0	0	0	0	0	#DIV/0!	#N/A	#N/A	#N/A	#N/A	#N/A	#N/A	#N/A
bgh07160	0	0	0	0	0	0	0	0	#DIV/0!	#N/A	#N/A	#N/A	#N/A	#N/A	#N/A	#N/A
bgh07161	0	0	0	0	0	0	0	0	#DIV/0!	#N/A	#N/A	#N/A	#N/A	#N/A	#N/A	#N/A
bgh07162	0	0	0	0	0	0	0	0	#DIV/0!	#N/A	#N/A	#N/A	#N/A	#N/A	#N/A	#N/A
bgh07163	0	0	0	0	0	0	0	0	#DIV/0!	#N/A	#N/A	#N/A	#N/A	#N/A	#N/A	#N/A
bgh07164	0	0	0	0	0	0	0	0	#DIV/0!	#N/A	#N/A	#N/A	#N/A	#N/A	#N/A	#N/A
bgh07165	0	0	0	0	0	0	0	0	#DIV/0!	#N/A	#N/A	#N/A	#N/A	#N/A	#N/A	#N/A
bgh07166	0	0	0	0	0	0	0	0	#DIV/0!	#N/A	#N/A	#N/A	#N/A	#N/A	#N/A	#N/A
bgh07167	0	0	0	0	0	0	0	0	#DIV/0!	#N/A	#N/A	#N/A	#N/A	#N/A	#N/A	#N/A
bgh07168	0	0	0	0	0	0	0	0	#DIV/0!	#N/A	#N/A	#N/A	#N/A	#N/A	#N/A	#N/A
bgh07169	0	0	0	0	0	0	0	0	#DIV/0!	#N/A	#N/A	#N/A	#N/A	#N/A	#N/A	#N/A
bgh07170	0	0	0	0	0	0	0	0	#DIV/0!	#N/A	#N/A	#N/A	#N/A	#N/A	#N/A	#N/A
bgh07171	0	0	0	0	0	0	0	0	#DIV/0!	#N/A	#N/A	#N/A	#N/A	#N/A	#N/A	#N/A
bgh07172	0	0	0	0	0	0	0	0	#DIV/0!	#N/A	#N/A	#N/A	#N/A	#N/A	#N/A	#N/A
bgh07173	0	0	0	0	0	0	0	0	#DIV/0!	#N/A	#N/A	#N/A	#N/A	#N/A	#N/A	#N/A
bgh07174	0	0	0	0	0	0	0	0	#DIV/0!	#N/A	#N/A	#N/A	#N/A	#N/A	#N/A	#N/A
bgh07175	0	0	0	0	0	0	0	0	#DIV/0!	#N/A	#N/A	#N/A	#N/A	#N/A	#N/A	#N/A
bgh07176	0	0	0	0	0	0	0	0	#DIV/0!	#N/A	#N/A	#N/A	#N/A	#N/A	#N/A	#N/A
bgh07177	0	0	0	0	0	0	0	0	#DIV/0!	#N/A	#N/A	#N/A	#N/A	#N/A	#N/A	#N/A
bgh07178	0	0	0	0	0	0	0	0	#DIV/0!	#N/A	#N/A	#N/A	#N/A	#N/A	#N/A	#N/A
bgh07179	0	0	0	0	0	0	0	0	#DIV/0!	#N/A	#N/A	#N/A	#N/A	#N/A	#N/A	#N/A
bgh07181	0	0	0	0	0	0	0	0	#DIV/0!	#N/A	#N/A	#N/A	#N/A	#N/A	#N/A	#N/A
bgh07182	0	0	0	0	0	0	0	0	#DIV/0!	#N/A	#N/A	#N/A	#N/A	#N/A	#N/A	#N/A
bgh07183	0	0	0	0	0	0	0	0	#DIV/0!	#N/A	#N/A	#N/A	#N/A	#N/A	#N/A	#N/A
bgh07184	0	0	0	0	0	0	0	0	#DIV/0!	#N/A	#N/A	#N/A	#N/A	#N/A	#N/A	#N/A
bgh07185	0	0	0	0	0	0	0	0	#DIV/0!	#N/A	#N/A	#N/A	#N/A	#N/A	#N/A	#N/A
bgh07186	0	0	0	0	0	0	0	0	#DIV/0!	#N/A	#N/A	#N/A	#N/A	#N/A	#N/A	#N/A
bgh07187	0	0	0	0	0	0	0	0	#DIV/0!	#N/A	#N/A	#N/A	#N/A	#N/A	#N/A	#N/A
bgh07188	0	0	0	0	0	0	0	0	#DIV/0!	#N/A	#N/A	#N/A	#N/A	#N/A	#N/A	#N/A
bgh07189	0	0	0	0	0	0	0	0	#DIV/0!	#N/A	#N/A	#N/A	#N/A	#N/A	#N/A	#N/A
bgh07190	0	0	0	0	0	0	0	0	#DIV/0!	#N/A	#N/A	#N/A	#N/A	#N/A	#N/A	#N/A
bgh07191	0	0	0	0	0	0	0	0	#DIV/0!	#N/A	#N/A	#N/A	#N/A	#N/A	#N/A	#N/A
bgh07192	0	0	0	0	0	0	0	0	#DIV/0!	#N/A	#N/A	#N/A	#N/A	#N/A	#N/A	#N/A
bgh07193	0	0	0	0	0	0	0	0	#DIV/0!	#N/A	#N/A	#N/A	#N/A	#N/A	#N/A	#N/A
bgh07195	0	0	0	0	0	0	0	0	#DIV/0!	#N/A	#N/A	#N/A	#N/A	#N/A	#N/A	#N/A
bgh07196	0	0	0	0	0	0	0	0	#DIV/0!	#N/A	#N/A	#N/A	#N/A	#N/A	#N/A	#N/A
bgh07197	0	0	0	0	0	0	0	0	#DIV/0!	#N/A	#N/A	#N/A	#N/A	#N/A	#N/A	#N/A
bgh07198	0	0	0	0	0	0	0	0	#DIV/0!	#N/A	#N/A	#N/A	#N/A	#N/A	#N/A	#N/A
bgh07199	0	0	0	0	0	0	0	0	#DIV/0!	#N/A	#N/A	#N/A	#N/A	#N/A	#N/A	#N/A
bgh07200	0	0	0	0	0	0	0	0	#DIV/0!	#N/A	#N/A	#N/A	#N/A	#N/A	#N/A	#N/A
bgh07201	0	0	0	0	0	0	0	0	#DIV/0!	#N/A	#N/A	#N/A	#N/A	#N/A	#N/A	#N/A
bgh07202	0	0	0	0	0	0	0	0	#DIV/0!	#N/A	#N/A	#N/A	#N/A	#N/A	#N/A	#N/A
bgh07203	0	0	0	0	0	0	0	0	#DIV/0!	#N/A	#N/A	#N/A	#N/A	#N/A	#N/A	#N/A
bgh07204	0	0	0	0	0	0	0	0	#DIV/0!	#N/A	#N/A	#N/A	#N/A	#N/A	#N/A	#N/A
bgh07205	0	0	0	0	0	0	0	0	#DIV/0!	#N/A	#N/A	#N/A	#N/A	#N/A	#N/A	#N/A
bgh07206	0	0	0	0	0	0	0	0	#DIV/0!	#N/A	#N/A	#N/A	#N/A	#N/A	#N/A	#N/A
bgh07207	0	0	0	0	0	0	0	0	#DIV/0!	#N/A	#N/A	#N/A	#N/A	#N/A	#N/A	#N/A
bgh07208	0	0	0	0	0	0	0	0	#DIV/0!	#N/A	#N/A	#N/A	#N/A	#N/A	#N/A	#N/A
bgh07209	0	0	0	0	0	0	0	0	#DIV/0!	#N/A	#N/A	#N/A	#N/A	#N/A	#N/A	#N/A
bgh07210	0	0	0	0	0	0	0	0	#DIV/0!	#N/A	#N/A	#N/A	#N/A	#N/A	#N/A	#N/A
bgh07211	0	0	0	0	0	0	0	0	#DIV/0!	#N/A	#N/A	#N/A	#N/A	#N/A	#N/A	#N/A
bgh07212	0	0	0	0	0	0	0	0	#DIV/0!	#N/A	#N/A	#N/A	#N/A	#N/A	#N/A	#N/A
bgh07213	0	0	0	0	0	0	0	0	#DIV/0!	#N/A	#N/A	#N/A	#N/A	#N/A	#N/A	#N/A
bgh07214	0	0	0	0	0	0	0	0	#DIV/0!	#N/A	#N/A	#N/A	#N/A	#N/A	#N/A	#N/A
bgh07215	0	0	0	0	0	0	0	0	#DIV/0!	#N/A	#N/A	#N/A	#N/A	#N/A	#N/A	#N/A
bgh07217	0	0	0	0	0	0	0	0	#DIV/0!	#N/A	#N/A	#N/A	#N/A	#N/A	#N/A	#N/A
bgh07219	0	0	0	0	0	0	0	0	#DIV/0!	#N/A	#N/A	#N/A	#N/A	#N/A	#N/A	#N/A
bgh07220	0	0	0	0	0	0	0	0	#DIV/0!	#N/A	#N/A	#N/A	#N/A	#N/A	#N/A	#N/A
bgh07221	0	0	0	0	0	0	0	0	#DIV/0!	#N/A	#N/A	#N/A	#N/A	#N/A	#N/A	#N/A
bgh07222	0	0	0	0	0	0	0	0	#DIV/0!	#N/A	#N/A	#N/A	#N/A	#N/A	#N/A	#N/A
bgh07223	0	0	0	0	0	0	0	0	#DIV/0!	#N/A	#N/A	#N/A	#N/A	#N/A	#N/A	#N/A
bgh07224	0	0	0	0	0	0	0	0	#DIV/0!	#N/A	#N/A	#N/A	#N/A	#N/A	#N/A	#N/A
bgh07225	0	0	0	0	0	0	0	0	#DIV/0!	#N/A	#N/A	#N/A	#N/A	#N/A	#N/A	#N/A
bgh07226	0	0	0	0	0	0	0	0	#DIV/0!	#N/A	#N/A	#N/A	#N/A	#N/A	#N/A	#N/A
bgh07228	0	0	0	0	0	0	0	0	#DIV/0!	#N/A	#N/A	#N/A	#N/A	#N/A	#N/A	#N/A
bgh07229	0	0	0	0	0	0	0	0	#DIV/0!	#N/A	#N/A	#N/A	#N/A	#N/A	#N/A	#N/A
bgh07230	0	0	0	0	0	0	0	0	#DIV/0!	#N/A	#N/A	#N/A	#N/A	#N/A	#N/A	#N/A
bgh07231	0	0	0	0	0	0	0	0	#DIV/0!	#N/A	#N/A	#N/A	#N/A	#N/A	#N/A	#N/A
bgh07232	0	0	0	0	0	0	0	0	#DIV/0!	#N/A	#N/A	#N/A	#N/A	#N/A	#N/A	#N/A
bgh07233	0	0	0	0	0	0	0	0	#DIV/0!	#N/A	#N/A	#N/A	#N/A	#N/A	#N/A	#N/A
bgh07234	0	0	0	0	0	0	0	0	#DIV/0!	#N/A	#N/A	#N/A	#N/A	#N/A	#N/A	#N/A
bgh07235	0	0	0	0	0	0	0	0	#DIV/0!	#N/A	#N/A	#N/A	#N/A	#N/A	#N/A	#N/A
bgh07236	0	0	0	0	0	0	0	0	#DIV/0!	#N/A	#N/A	#N/A	#N/A	#N/A	#N/A	#N/A
bgh07237	0	0	0	0	0	0	0	0	#DIV/0!	#N/A	#N/A	#N/A	#N/A	#N/A	#N/A	#N/A
bgh07238	0	0	0	0	0	0	0	0	#DIV/0!	#N/A	#N/A	#N/A	#N/A	#N/A	#N/A	#N/A
bgh07239	0	0	0	0	0	0	0	0	#DIV/0!	#N/A	#N/A	#N/A	#N/A	#N/A	#N/A	#N/A
bgh07240	0	0	0	0	0	0	0	0	#DIV/0!	#N/A	#N/A	#N/A	#N/A	#N/A	#N/A	#N/A
bgh07241	0	0	0	0	0	0	0	0	#DIV/0!	#N/A	#N/A	#N/A	#N/A	#N/A	#N/A	#N/A
bgh07242	0	0	0	0	0	0	0	0	#DIV/0!	#N/A	#N/A	#N/A	#N/A	#N/A	#N/A	#N/A
bgh07243	0	0	0	0	0	0	0	0	#DIV/0!	#N/A	#N/A	#N/A	#N/A	#N/A	#N/A	#N/A
bgh07244	0	0	0	0	0	0	0	0	#DIV/0!	#N/A	#N/A	#N/A	#N/A	#N/A	#N/A	#N/A
bgh07245	0	0	0	0	0	0	0	0	#DIV/0!	#N/A	#N/A	#N/A	#N/A	#N/A	#N/A	#N/A
bgh07246	0	0	0	0	0	0	0	0	#DIV/0!	#N/A	#N/A	#N/A	#N/A	#N/A	#N/A	#N/A
bgh07247	0	0	0	0	0	0	0	0	#DIV/0!	#N/A	#N/A	#N/A	#N/A	#N/A	#N/A	#N/A
bgh07248	0	0	0	0	0	0	0	0	#DIV/0!	#N/A	#N/A	#N/A	#N/A	#N/A	#N/A	#N/A
bgh07249	0	0	0	0	0	0	0	0	#DIV/0!	#N/A	#N/A	#N/A	#N/A	#N/A	#N/A	#N/A
bgh07250	0	0	0	0	0	0	0	0	#DIV/0!	#N/A	#N/A	#N/A	#N/A	#N/A	#N/A	#N/A
bgh07251	0	0	0	0	0	0	0	0	#DIV/0!	#N/A	#N/A	#N/A	#N/A	#N/A	#N/A	#N/A
bgh07252	0	0	0	0	0	0	0	0	#DIV/0!	#N/A	#N/A	#N/A	#N/A	#N/A	#N/A	#N/A
bgh07254	0	0	0	0	0	0	0	0	#DIV/0!	#N/A	#N/A	#N/A	#N/A	#N/A	#N/A	#N/A
bgh07255	0	0	0	0	0	0	0	0	#DIV/0!	#N/A	#N/A	#N/A	#N/A	#N/A	#N/A	#N/A
bgh07256	0	0	0	0	0	0	0	0	#DIV/0!	#N/A	#N/A	#N/A	#N/A	#N/A	#N/A	#N/A
bgh07257	0	0	0	0	0	0	0	0	#DIV/0!	#N/A	#N/A	#N/A	#N/A	#N/A	#N/A	#N/A
bgh07258	0	0	0	0	0	0	0	0	#DIV/0!	#N/A	#N/A	#N/A	#N/A	#N/A	#N/A	#N/A
bgh07259	0	0	0	0	0	0	0	0	#DIV/0!	#N/A	#N/A	#N/A	#N/A	#N/A	#N/A	#N/A
bgh07260	0	0	0	0	0	0	0	0	#DIV/0!	#N/A	#N/A	#N/A	#N/A	#N/A	#N/A	#N/A
bgh07261	0	0	0	0	0	0	0	0	#DIV/0!	#N/A	#N/A	#N/A	#N/A	#N/A	#N/A	#N/A
bgh07262	0	0	0	0	0	0	0	0	#DIV/0!	#N/A	#N/A	#N/A	#N/A	#N/A	#N/A	#N/A
bgh07263	0	0	0	0	0	0	0	0	#DIV/0!	#N/A	#N/A	#N/A	#N/A	#N/A	#N/A	#N/A
bgh07264	0	0	0	0	0	0	0	0	#DIV/0!	#N/A	#N/A	#N/A	#N/A	#N/A	#N/A	#N/A
bgh07265	0	0	0	0	0	0	0	0	#DIV/0!	#N/A	#N/A	#N/A	#N/A	#N/A	#N/A	#N/A
bgh07266	0	0	0	0	0	0	0	0	#DIV/0!	#N/A	#N/A	#N/A	#N/A	#N/A	#N/A	#N/A
bgh07267	0	0	0	0	0	0	0	0	#DIV/0!	#N/A	#N/A	#N/A	#N/A	#N/A	#N/A	#N/A
bgh07268	0	0	0	0	0	0	0	0	#DIV/0!	#N/A	#N/A	#N/A	#N/A	#N/A	#N/A	#N/A
bgh07269	0	0	0	0	0	0	0	0	#DIV/0!	#N/A	#N/A	#N/A	#N/A	#N/A	#N/A	#N/A
bgh07270	0	0	0	0	0	0	0	0	#DIV/0!	#N/A	#N/A	#N/A	#N/A	#N/A	#N/A	#N/A
bgh07271	0	0	0	0	0	0	0	0	#DIV/0!	#N/A	#N/A	#N/A	#N/A	#N/A	#N/A	#N/A
bgh07273	0	0	0	0	0	0	0	0	#DIV/0!	#N/A	#N/A	#N/A	#N/A	#N/A	#N/A	#N/A
bgh07274	0	0	0	0	0	0	0	0	#DIV/0!	#N/A	#N/A	#N/A	#N/A	#N/A	#N/A	#N/A
bgh07275	0	0	0	0	0	0	0	0	#DIV/0!	#N/A	#N/A	#N/A	#N/A	#N/A	#N/A	#N/A
bgh07276	0	0	0	0	0	0	0	0	#DIV/0!	#N/A	#N/A	#N/A	#N/A	#N/A	#N/A	#N/A
bgh07277	0	0	0	0	0	0	0	0	#DIV/0!	#N/A	#N/A	#N/A	#N/A	#N/A	#N/A	#N/A
bgh07278	0	0	0	0	0	0	0	0	#DIV/0!	#N/A	#N/A	#N/A	#N/A	#N/A	#N/A	#N/A
bgh07279	0	0	0	0	0	0	0	0	#DIV/0!	#N/A	#N/A	#N/A	#N/A	#N/A	#N/A	#N/A
bgh07280	0	0	0	0	0	0	0	0	#DIV/0!	#N/A	#N/A	#N/A	#N/A	#N/A	#N/A	#N/A
bgh07281	0	0	0	0	0	0	0	0	#DIV/0!	#N/A	#N/A	#N/A	#N/A	#N/A	#N/A	#N/A
bgh07282	0	0	0	0	0	0	0	0	#DIV/0!	#N/A	#N/A	#N/A	#N/A	#N/A	#N/A	#N/A
bgh07283	0	0	0	0	0	0	0	0	#DIV/0!	#N/A	#N/A	#N/A	#N/A	#N/A	#N/A	#N/A
bgh07284	0	0	0	0	0	0	0	0	#DIV/0!	#N/A	#N/A	#N/A	#N/A	#N/A	#N/A	#N/A
bgh07285	0	0	0	0	0	0	0	0	#DIV/0!	#N/A	#N/A	#N/A	#N/A	#N/A	#N/A	#N/A
bgh07286	0	0	0	0	0	0	0	0	#DIV/0!	#N/A	#N/A	#N/A	#N/A	#N/A	#N/A	#N/A
bgh07287	0	0	0	0	0	0	0	0	#DIV/0!	#N/A	#N/A	#N/A	#N/A	#N/A	#N/A	#N/A
bgh07289	0	0	0	0	0	0	0	0	#DIV/0!	#N/A	#N/A	#N/A	#N/A	#N/A	#N/A	#N/A
bgh07290	0	0	0	0	0	0	0	0	#DIV/0!	#N/A	#N/A	#N/A	#N/A	#N/A	#N/A	#N/A
bgh07291	0	0	0	0	0	0	0	0	#DIV/0!	#N/A	#N/A	#N/A	#N/A	#N/A	#N/A	#N/A
bgh07292	0	0	0	0	0	0	0	0	#DIV/0!	#N/A	#N/A	#N/A	#N/A	#N/A	#N/A	#N/A
bgh07293	0	0	0	0	0	0	0	0	#DIV/0!	#N/A	#N/A	#N/A	#N/A	#N/A	#N/A	#N/A
bgh07294	0	0	0	0	0	0	0	0	#DIV/0!	#N/A	#N/A	#N/A	#N/A	#N/A	#N/A	#N/A
bgh07295	0	0	0	0	0	0	0	0	#DIV/0!	#N/A	#N/A	#N/A	#N/A	#N/A	#N/A	#N/A
bgh07296	0	0	0	0	0	0	0	0	#DIV/0!	#N/A	#N/A	#N/A	#N/A	#N/A	#N/A	#N/A
bgh07297	0	0	0	0	0	0	0	0	#DIV/0!	#N/A	#N/A	#N/A	#N/A	#N/A	#N/A	#N/A
bgh07298	0	0	0	0	0	0	0	0	#DIV/0!	#N/A	#N/A	#N/A	#N/A	#N/A	#N/A	#N/A
bgh07299	0	0	0	0	0	0	0	0	#DIV/0!	#N/A	#N/A	#N/A	#N/A	#N/A	#N/A	#N/A
bgh07300	0	0	0	0	0	0	0	0	#DIV/0!	#N/A	#N/A	#N/A	#N/A	#N/A	#N/A	#N/A
bgh07301	0	0	0	0	0	0	0	0	#DIV/0!	#N/A	#N/A	#N/A	#N/A	#N/A	#N/A	#N/A
bgh07302	0	0	0	0	0	0	0	0	#DIV/0!	#N/A	#N/A	#N/A	#N/A	#N/A	#N/A	#N/A
bgh07303	0	0	0	0	0	0	0	0	#DIV/0!	#N/A	#N/A	#N/A	#N/A	#N/A	#N/A	#N/A
bgh07304	0	0	0	0	0	0	0	0	#DIV/0!	#N/A	#N/A	#N/A	#N/A	#N/A	#N/A	#N/A
bgh07305	0	0	0	0	0	0	0	0	#DIV/0!	#N/A	#N/A	#N/A	#N/A	#N/A	#N/A	#N/A
bgh07306	0	0	0	0	0	0	0	0	#DIV/0!	#N/A	#N/A	#N/A	#N/A	#N/A	#N/A	#N/A
bgh07307	0	0	0	0	0	0	0	0	#DIV/0!	#N/A	#N/A	#N/A	#N/A	#N/A	#N/A	#N/A
bgh07308	0	0	0	0	0	0	0	0	#DIV/0!	#N/A	#N/A	#N/A	#N/A	#N/A	#N/A	#N/A
bgh07309	0	0	0	0	0	0	0	0	#DIV/0!	#N/A	#N/A	#N/A	#N/A	#N/A	#N/A	#N/A
bgh07310	0	0	0	0	0	0	0	0	#DIV/0!	#N/A	#N/A	#N/A	#N/A	#N/A	#N/A	#N/A
bgh07311	0	0	0	0	0	0	0	0	#DIV/0!	#N/A	#N/A	#N/A	#N/A	#N/A	#N/A	#N/A
bgh07312	0	0	0	0	0	0	0	0	#DIV/0!	#N/A	#N/A	#N/A	#N/A	#N/A	#N/A	#N/A
bgh07313	0	0	0	0	0	0	0	0	#DIV/0!	#N/A	#N/A	#N/A	#N/A	#N/A	#N/A	#N/A
bgh07314	0	0	0	0	0	0	0	0	#DIV/0!	#N/A	#N/A	#N/A	#N/A	#N/A	#N/A	#N/A
bgh07315	0	0	0	0	0	0	0	0	#DIV/0!	#N/A	#N/A	#N/A	#N/A	#N/A	#N/A	#N/A
bgh07316	0	0	0	0	0	0	0	0	#DIV/0!	#N/A	#N/A	#N/A	#N/A	#N/A	#N/A	#N/A
bgh07317	0	0	0	0	0	0	0	0	#DIV/0!	#N/A	#N/A	#N/A	#N/A	#N/A	#N/A	#N/A
bgh07318	0	0	0	0	0	0	0	0	#DIV/0!	#N/A	#N/A	#N/A	#N/A	#N/A	#N/A	#N/A
bgh07319	0	0	0	0	0	0	0	0	#DIV/0!	#N/A	#N/A	#N/A	#N/A	#N/A	#N/A	#N/A
bgh07320	0	0	0	0	0	0	0	0	#DIV/0!	#N/A	#N/A	#N/A	#N/A	#N/A	#N/A	#N/A
bgh07321	0	0	0	0	0	0	0	0	#DIV/0!	#N/A	#N/A	#N/A	#N/A	#N/A	#N/A	#N/A
bgh07322	0	0	0	0	0	0	0	0	#DIV/0!	#N/A	#N/A	#N/A	#N/A	#N/A	#N/A	#N/A
bgh07323	0	0	0	0	0	0	0	0	#DIV/0!	#N/A	#N/A	#N/A	#N/A	#N/A	#N/A	#N/A
bgh07324	0	0	0	0	0	0	0	0	#DIV/0!	#N/A	#N/A	#N/A	#N/A	#N/A	#N/A	#N/A
bgh07325	0	0	0	0	0	0	0	0	#DIV/0!	#N/A	#N/A	#N/A	#N/A	#N/A	#N/A	#N/A
bgh07326	0	0	0	0	0	0	0	0	#DIV/0!	#N/A	#N/A	#N/A	#N/A	#N/A	#N/A	#N/A
bgh07327	0	0	0	0	0	0	0	0	#DIV/0!	#N/A	#N/A	#N/A	#N/A	#N/A	#N/A	#N/A
bgh07328	0	0	0	0	0	0	0	0	#DIV/0!	#N/A	#N/A	#N/A	#N/A	#N/A	#N/A	#N/A
bgh07329	0	0	0	0	0	0	0	0	#DIV/0!	#N/A	#N/A	#N/A	#N/A	#N/A	#N/A	#N/A
bgh07330	0	0	0	0	0	0	0	0	#DIV/0!	#N/A	#N/A	#N/A	#N/A	#N/A	#N/A	#N/A
bgh07331	0	0	0	0	0	0	0	0	#DIV/0!	#N/A	#N/A	#N/A	#N/A	#N/A	#N/A	#N/A
bgh07332	0	0	0	0	0	0	0	0	#DIV/0!	#N/A	#N/A	#N/A	#N/A	#N/A	#N/A	#N/A
bgh07333	0	0	0	0	0	0	0	0	#DIV/0!	#N/A	#N/A	#N/A	#N/A	#N/A	#N/A	#N/A
bgh07334	0	0	0	0	0	0	0	0	#DIV/0!	#N/A	#N/A	#N/A	#N/A	#N/A	#N/A	#N/A
bgh07335	0	0	0	0	0	0	0	0	#DIV/0!	#N/A	#N/A	#N/A	#N/A	#N/A	#N/A	#N/A
bgh07336	0	0	0	0	0	0	0	0	#DIV/0!	#N/A	#N/A	#N/A	#N/A	#N/A	#N/A	#N/A
bgh07337	0	0	0	0	0	0	0	0	#DIV/0!	#N/A	#N/A	#N/A	#N/A	#N/A	#N/A	#N/A
bgh07338	0	0	0	0	0	0	0	0	#DIV/0!	#N/A	#N/A	#N/A	#N/A	#N/A	#N/A	#N/A
bgh07339	0	0	0	0	0	0	0	0	#DIV/0!	#N/A	#N/A	#N/A	#N/A	#N/A	#N/A	#N/A
bgh07340	0	0	0	0	0	0	0	0	#DIV/0!	#N/A	#N/A	#N/A	#N/A	#N/A	#N/A	#N/A
bgh07341	0	0	0	0	0	0	0	0	#DIV/0!	#N/A	#N/A	#N/A	#N/A	#N/A	#N/A	#N/A
bgh07342	0	0	0	0	0	0	0	0	#DIV/0!	#N/A	#N/A	#N/A	#N/A	#N/A	#N/A	#N/A
bgh07343	0	0	0	0	0	0	0	0	#DIV/0!	#N/A	#N/A	#N/A	#N/A	#N/A	#N/A	#N/A
bgh07344	0	0	0	0	0	0	0	0	#DIV/0!	#N/A	#N/A	#N/A	#N/A	#N/A	#N/A	#N/A
bgh07345	0	0	0	0	0	0	0	0	#DIV/0!	#N/A	#N/A	#N/A	#N/A	#N/A	#N/A	#N/A
bgh07346	0	0	0	0	0	0	0	0	#DIV/0!	#N/A	#N/A	#N/A	#N/A	#N/A	#N/A	#N/A
bgh07347	0	0	0	0	0	0	0	0	#DIV/0!	#N/A	#N/A	#N/A	#N/A	#N/A	#N/A	#N/A
bgh07348	0	0	0	0	0	0	0	0	#DIV/0!	#N/A	#N/A	#N/A	#N/A	#N/A	#N/A	#N/A
bgh07349	0	0	0	0	0	0	0	0	#DIV/0!	#N/A	#N/A	#N/A	#N/A	#N/A	#N/A	#N/A
bgh07350	0	0	0	0	0	0	0	0	#DIV/0!	#N/A	#N/A	#N/A	#N/A	#N/A	#N/A	#N/A
bgh07351	0	0	0	0	0	0	0	0	#DIV/0!	#N/A	#N/A	#N/A	#N/A	#N/A	#N/A	#N/A
bgh07352	0	0	0	0	0	0	0	0	#DIV/0!	#N/A	#N/A	#N/A	#N/A	#N/A	#N/A	#N/A
bgh07353	0	0	0	0	0	0	0	0	#DIV/0!	#N/A	#N/A	#N/A	#N/A	#N/A	#N/A	#N/A
bgh07354	0	0	0	0	0	0	0	0	#DIV/0!	#N/A	#N/A	#N/A	#N/A	#N/A	#N/A	#N/A
bgh07355	0	0	0	0	0	0	0	0	#DIV/0!	#N/A	#N/A	#N/A	#N/A	#N/A	#N/A	#N/A
bgh07356	0	0	0	0	0	0	0	0	#DIV/0!	#N/A	#N/A	#N/A	#N/A	#N/A	#N/A	#N/A
bgh07359	0	0	0	0	0	0	0	0	#DIV/0!	#N/A	#N/A	#N/A	#N/A	#N/A	#N/A	#N/A
bgh07361	0	0	0	0	0	0	0	0	#DIV/0!	#N/A	#N/A	#N/A	#N/A	#N/A	#N/A	#N/A
bgh07362	0	0	0	0	0	0	0	0	#DIV/0!	#N/A	#N/A	#N/A	#N/A	#N/A	#N/A	#N/A
bgh07363	0	0	0	0	0	0	0	0	#DIV/0!	#N/A	#N/A	#N/A	#N/A	#N/A	#N/A	#N/A
bgh07364	0	0	0	0	0	0	0	0	#DIV/0!	#N/A	#N/A	#N/A	#N/A	#N/A	#N/A	#N/A
bgh07365	0	0	0	0	0	0	0	0	#DIV/0!	#N/A	#N/A	#N/A	#N/A	#N/A	#N/A	#N/A
bgh07366	0	0	0	0	0	0	0	0	#DIV/0!	#N/A	#N/A	#N/A	#N/A	#N/A	#N/A	#N/A
bgh07367	0	0	0	0	0	0	0	0	#DIV/0!	#N/A	#N/A	#N/A	#N/A	#N/A	#N/A	#N/A
bgh07368	0	0	0	0	0	0	0	0	#DIV/0!	#N/A	#N/A	#N/A	#N/A	#N/A	#N/A	#N/A
bgh07369	0	0	0	0	0	0	0	0	#DIV/0!	#N/A	#N/A	#N/A	#N/A	#N/A	#N/A	#N/A
bgh07370	0	0	0	0	0	0	0	0	#DIV/0!	#N/A	#N/A	#N/A	#N/A	#N/A	#N/A	#N/A
bgh07371	0	0	0	0	0	0	0	0	#DIV/0!	#N/A	#N/A	#N/A	#N/A	#N/A	#N/A	#N/A
bgh07372	0	0	0	0	0	0	0	0	#DIV/0!	#N/A	#N/A	#N/A	#N/A	#N/A	#N/A	#N/A
bgh07373	0	0	0	0	0	0	0	0	#DIV/0!	#N/A	#N/A	#N/A	#N/A	#N/A	#N/A	#N/A
bgh07374	0	0	0	0	0	0	0	0	#DIV/0!	#N/A	#N/A	#N/A	#N/A	#N/A	#N/A	#N/A
bgh07375	0	0	0	0	0	0	0	0	#DIV/0!	#N/A	#N/A	#N/A	#N/A	#N/A	#N/A	#N/A
bgh07376	0	0	0	0	0	0	0	0	#DIV/0!	#N/A	#N/A	#N/A	#N/A	#N/A	#N/A	#N/A
bgh07377	0	0	0	0	0	0	0	0	#DIV/0!	#N/A	#N/A	#N/A	#N/A	#N/A	#N/A	#N/A
bgh07378	0	0	0	0	0	0	0	0	#DIV/0!	#N/A	#N/A	#N/A	#N/A	#N/A	#N/A	#N/A
bgh07380	0	0	0	0	0	0	0	0	#DIV/0!	#N/A	#N/A	#N/A	#N/A	#N/A	#N/A	#N/A
bgh07381	0	0	0	0	0	0	0	0	#DIV/0!	#N/A	#N/A	#N/A	#N/A	#N/A	#N/A	#N/A
bgh07382	0	0	0	0	0	0	0	0	#DIV/0!	#N/A	#N/A	#N/A	#N/A	#N/A	#N/A	#N/A
bgh07383	0	0	0	0	0	0	0	0	#DIV/0!	#N/A	#N/A	#N/A	#N/A	#N/A	#N/A	#N/A
bgh07384	0	0	0	0	0	0	0	0	#DIV/0!	#N/A	#N/A	#N/A	#N/A	#N/A	#N/A	#N/A
bgh07385	0	0	0	0	0	0	0	0	#DIV/0!	#N/A	#N/A	#N/A	#N/A	#N/A	#N/A	#N/A
bgh07386	0	0	0	0	0	0	0	0	#DIV/0!	#N/A	#N/A	#N/A	#N/A	#N/A	#N/A	#N/A
bgh07388	0	0	0	0	0	0	0	0	#DIV/0!	#N/A	#N/A	#N/A	#N/A	#N/A	#N/A	#N/A
bgh07389	0	0	0	0	0	0	0	0	#DIV/0!	#N/A	#N/A	#N/A	#N/A	#N/A	#N/A	#N/A
bgh07390	0	0	0	0	0	0	0	0	#DIV/0!	#N/A	#N/A	#N/A	#N/A	#N/A	#N/A	#N/A
bgh07391	0	0	0	0	0	0	0	0	#DIV/0!	#N/A	#N/A	#N/A	#N/A	#N/A	#N/A	#N/A
bgh07392	0	0	0	0	0	0	0	0	#DIV/0!	#N/A	#N/A	#N/A	#N/A	#N/A	#N/A	#N/A
bgh07393	0	0	0	0	0	0	0	0	#DIV/0!	#N/A	#N/A	#N/A	#N/A	#N/A	#N/A	#N/A
bgh07394	0	0	0	0	0	0	0	0	#DIV/0!	#N/A	#N/A	#N/A	#N/A	#N/A	#N/A	#N/A
bgh07395	0	0	0	0	0	0	0	0	#DIV/0!	#N/A	#N/A	#N/A	#N/A	#N/A	#N/A	#N/A
bgh07397	0	0	0	0	0	0	0	0	#DIV/0!	#N/A	#N/A	#N/A	#N/A	#N/A	#N/A	#N/A
bgh07398	0	0	0	0	0	0	0	0	#DIV/0!	#N/A	#N/A	#N/A	#N/A	#N/A	#N/A	#N/A
bgh07399	0	0	0	0	0	0	0	0	#DIV/0!	#N/A	#N/A	#N/A	#N/A	#N/A	#N/A	#N/A
bgh07400	0	0	0	0	0	0	0	0	#DIV/0!	#N/A	#N/A	#N/A	#N/A	#N/A	#N/A	#N/A
bgh07401	0	0	0	0	0	0	0	0	#DIV/0!	#N/A	#N/A	#N/A	#N/A	#N/A	#N/A	#N/A
bgh07402	0	0	0	0	0	0	0	0	#DIV/0!	#N/A	#N/A	#N/A	#N/A	#N/A	#N/A	#N/A
bgh07403	0	0	0	0	0	0	0	0	#DIV/0!	#N/A	#N/A	#N/A	#N/A	#N/A	#N/A	#N/A
bgh07404	0	0	0	0	0	0	0	0	#DIV/0!	#N/A	#N/A	#N/A	#N/A	#N/A	#N/A	#N/A
bgh07406	0	0	0	0	0	0	0	0	#DIV/0!	#N/A	#N/A	#N/A	#N/A	#N/A	#N/A	#N/A
bgh07407	0	0	0	0	0	0	0	0	#DIV/0!	#N/A	#N/A	#N/A	#N/A	#N/A	#N/A	#N/A
bgh07408	0	0	0	0	0	0	0	0	#DIV/0!	#N/A	#N/A	#N/A	#N/A	#N/A	#N/A	#N/A
bgh07409	0	0	0	0	0	0	0	0	#DIV/0!	#N/A	#N/A	#N/A	#N/A	#N/A	#N/A	#N/A
bgh07410	0	0	0	0	0	0	0	0	#DIV/0!	#N/A	#N/A	#N/A	#N/A	#N/A	#N/A	#N/A
bgh07411	0	0	0	0	0	0	0	0	#DIV/0!	#N/A	#N/A	#N/A	#N/A	#N/A	#N/A	#N/A
bgh07412	0	0	0	0	0	0	0	0	#DIV/0!	#N/A	#N/A	#N/A	#N/A	#N/A	#N/A	#N/A
bgh07413	0	0	0	0	0	0	0	0	#DIV/0!	#N/A	#N/A	#N/A	#N/A	#N/A	#N/A	#N/A
bgh07414	0	0	0	0	0	0	0	0	#DIV/0!	#N/A	#N/A	#N/A	#N/A	#N/A	#N/A	#N/A
bgh07415	0	0	0	0	0	0	0	0	#DIV/0!	#N/A	#N/A	#N/A	#N/A	#N/A	#N/A	#N/A
bgh07416	0	0	0	0	0	0	0	0	#DIV/0!	#N/A	#N/A	#N/A	#N/A	#N/A	#N/A	#N/A
bgh07417	0	0	0	0	0	0	0	0	#DIV/0!	#N/A	#N/A	#N/A	#N/A	#N/A	#N/A	#N/A
bgh07418	0	0	0	0	0	0	0	0	#DIV/0!	#N/A	#N/A	#N/A	#N/A	#N/A	#N/A	#N/A
bgh07419	0	0	0	0	0	0	0	0	#DIV/0!	#N/A	#N/A	#N/A	#N/A	#N/A	#N/A	#N/A
bgh07420	0	0	0	0	0	0	0	0	#DIV/0!	#N/A	#N/A	#N/A	#N/A	#N/A	#N/A	#N/A
bgh07421	0	0	0	0	0	0	0	0	#DIV/0!	#N/A	#N/A	#N/A	#N/A	#N/A	#N/A	#N/A
bgh07422	0	0	0	0	0	0	0	0	#DIV/0!	#N/A	#N/A	#N/A	#N/A	#N/A	#N/A	#N/A
bgh07423	0	0	0	0	0	0	0	0	#DIV/0!	#N/A	#N/A	#N/A	#N/A	#N/A	#N/A	#N/A
bgh07424	0	0	0	0	0	0	0	0	#DIV/0!	#N/A	#N/A	#N/A	#N/A	#N/A	#N/A	#N/A
bgh07425	0	0	0	0	0	0	0	0	#DIV/0!	#N/A	#N/A	#N/A	#N/A	#N/A	#N/A	#N/A
bgh07426	0	0	0	0	0	0	0	0	#DIV/0!	#N/A	#N/A	#N/A	#N/A	#N/A	#N/A	#N/A
bgh07427	0	0	0	0	0	0	0	0	#DIV/0!	#N/A	#N/A	#N/A	#N/A	#N/A	#N/A	#N/A
bgh07428	0	0	0	0	0	0	0	0	#DIV/0!	#N/A	#N/A	#N/A	#N/A	#N/A	#N/A	#N/A
bgh07429	0	0	0	0	0	0	0	0	#DIV/0!	#N/A	#N/A	#N/A	#N/A	#N/A	#N/A	#N/A
bgh07430	0	0	0	0	0	0	0	0	#DIV/0!	#N/A	#N/A	#N/A	#N/A	#N/A	#N/A	#N/A
bgh07431	0	0	0	0	0	0	0	0	#DIV/0!	#N/A	#N/A	#N/A	#N/A	#N/A	#N/A	#N/A
bgh07432	0	0	0	0	0	0	0	0	#DIV/0!	#N/A	#N/A	#N/A	#N/A	#N/A	#N/A	#N/A
bgh07433	0	0	0	0	0	0	0	0	#DIV/0!	#N/A	#N/A	#N/A	#N/A	#N/A	#N/A	#N/A
bgh07434	0	0	0	0	0	0	0	0	#DIV/0!	#N/A	#N/A	#N/A	#N/A	#N/A	#N/A	#N/A
bgh07435	0	0	0	0	0	0	0	0	#DIV/0!	#N/A	#N/A	#N/A	#N/A	#N/A	#N/A	#N/A
bgh07436	0	0	0	0	0	0	0	0	#DIV/0!	#N/A	#N/A	#N/A	#N/A	#N/A	#N/A	#N/A
bgh07437	0	0	0	0	0	0	0	0	#DIV/0!	#N/A	#N/A	#N/A	#N/A	#N/A	#N/A	#N/A
bgh07438	0	0	0	0	0	0	0	0	#DIV/0!	#N/A	#N/A	#N/A	#N/A	#N/A	#N/A	#N/A
bgh07439	0	0	0	0	0	0	0	0	#DIV/0!	#N/A	#N/A	#N/A	#N/A	#N/A	#N/A	#N/A
bgh07440	0	0	0	0	0	0	0	0	#DIV/0!	#N/A	#N/A	#N/A	#N/A	#N/A	#N/A	#N/A
bgh07441	0	0	0	0	0	0	0	0	#DIV/0!	#N/A	#N/A	#N/A	#N/A	#N/A	#N/A	#N/A
bgh07442	0	0	0	0	0	0	0	0	#DIV/0!	#N/A	#N/A	#N/A	#N/A	#N/A	#N/A	#N/A
bgh07443	0	0	0	0	0	0	0	0	#DIV/0!	#N/A	#N/A	#N/A	#N/A	#N/A	#N/A	#N/A
bgh07444	0	0	0	0	0	0	0	0	#DIV/0!	#N/A	#N/A	#N/A	#N/A	#N/A	#N/A	#N/A
bgh07445	0	0	0	0	0	0	0	0	#DIV/0!	#N/A	#N/A	#N/A	#N/A	#N/A	#N/A	#N/A
bgh07446	0	0	0	0	0	0	0	0	#DIV/0!	#N/A	#N/A	#N/A	#N/A	#N/A	#N/A	#N/A
bgh07447	0	0	0	0	0	0	0	0	#DIV/0!	#N/A	#N/A	#N/A	#N/A	#N/A	#N/A	#N/A
bgh07448	0	0	0	0	0	0	0	0	#DIV/0!	#N/A	#N/A	#N/A	#N/A	#N/A	#N/A	#N/A
bgh07449	0	0	0	0	0	0	0	0	#DIV/0!	#N/A	#N/A	#N/A	#N/A	#N/A	#N/A	#N/A
bgh07450	0	0	0	0	0	0	0	0	#DIV/0!	#N/A	#N/A	#N/A	#N/A	#N/A	#N/A	#N/A
bgh07451	0	0	0	0	0	0	0	0	#DIV/0!	#N/A	#N/A	#N/A	#N/A	#N/A	#N/A	#N/A
bgh07452	0	0	0	0	0	0	0	0	#DIV/0!	#N/A	#N/A	#N/A	#N/A	#N/A	#N/A	#N/A
bgh07453	0	0	0	0	0	0	0	0	#DIV/0!	#N/A	#N/A	#N/A	#N/A	#N/A	#N/A	#N/A
bgh07454	0	0	0	0	0	0	0	0	#DIV/0!	#N/A	#N/A	#N/A	#N/A	#N/A	#N/A	#N/A
bgh07455	0	0	0	0	0	0	0	0	#DIV/0!	#N/A	#N/A	#N/A	#N/A	#N/A	#N/A	#N/A
bgh07456	0	0	0	0	0	0	0	0	#DIV/0!	#N/A	#N/A	#N/A	#N/A	#N/A	#N/A	#N/A
bgh07458	0	0	0	0	0	0	0	0	#DIV/0!	#N/A	#N/A	#N/A	#N/A	#N/A	#N/A	#N/A
bgh07459	0	0	0	0	0	0	0	0	#DIV/0!	#N/A	#N/A	#N/A	#N/A	#N/A	#N/A	#N/A
bgh07460	0	0	0	0	0	0	0	0	#DIV/0!	#N/A	#N/A	#N/A	#N/A	#N/A	#N/A	#N/A
bgh07461	0	0	0	0	0	0	0	0	#DIV/0!	#N/A	#N/A	#N/A	#N/A	#N/A	#N/A	#N/A
bgh07462	0	0	0	0	0	0	0	0	#DIV/0!	#N/A	#N/A	#N/A	#N/A	#N/A	#N/A	#N/A
bgh07463	0	0	0	0	0	0	0	0	#DIV/0!	#N/A	#N/A	#N/A	#N/A	#N/A	#N/A	#N/A
bgh07464	0	0	0	0	0	0	0	0	#DIV/0!	#N/A	#N/A	#N/A	#N/A	#N/A	#N/A	#N/A
bgh07465	0	0	0	0	0	0	0	0	#DIV/0!	#N/A	#N/A	#N/A	#N/A	#N/A	#N/A	#N/A
bgh07467	0	0	0	0	0	0	0	0	#DIV/0!	#N/A	#N/A	#N/A	#N/A	#N/A	#N/A	#N/A
bgh07468	0	0	0	0	0	0	0	0	#DIV/0!	#N/A	#N/A	#N/A	#N/A	#N/A	#N/A	#N/A
bgh07469	0	0	0	0	0	0	0	0	#DIV/0!	#N/A	#N/A	#N/A	#N/A	#N/A	#N/A	#N/A
bgh07470	0	0	0	0	0	0	0	0	#DIV/0!	#N/A	#N/A	#N/A	#N/A	#N/A	#N/A	#N/A
bgh07472	0	0	0	0	0	0	0	0	#DIV/0!	#N/A	#N/A	#N/A	#N/A	#N/A	#N/A	#N/A
bgh07473	0	0	0	0	0	0	0	0	#DIV/0!	#N/A	#N/A	#N/A	#N/A	#N/A	#N/A	#N/A
bgh07474	0	0	0	0	0	0	0	0	#DIV/0!	#N/A	#N/A	#N/A	#N/A	#N/A	#N/A	#N/A
bgh07475	0	0	0	0	0	0	0	0	#DIV/0!	#N/A	#N/A	#N/A	#N/A	#N/A	#N/A	#N/A
bgh07476	0	0	0	0	0	0	0	0	#DIV/0!	#N/A	#N/A	#N/A	#N/A	#N/A	#N/A	#N/A
bgh07477	0	0	0	0	0	0	0	0	#DIV/0!	#N/A	#N/A	#N/A	#N/A	#N/A	#N/A	#N/A
bgh07478	0	0	0	0	0	0	0	0	#DIV/0!	#N/A	#N/A	#N/A	#N/A	#N/A	#N/A	#N/A
bgh07480	0	0	0	0	0	0	0	0	#DIV/0!	#N/A	#N/A	#N/A	#N/A	#N/A	#N/A	#N/A
bgh07481	0	0	0	0	0	0	0	0	#DIV/0!	#N/A	#N/A	#N/A	#N/A	#N/A	#N/A	#N/A
bgh07482	0	0	0	0	0	0	0	0	#DIV/0!	#N/A	#N/A	#N/A	#N/A	#N/A	#N/A	#N/A
bgh07483	0	0	0	0	0	0	0	0	#DIV/0!	#N/A	#N/A	#N/A	#N/A	#N/A	#N/A	#N/A
bgh07484	0	0	0	0	0	0	0	0	#DIV/0!	#N/A	#N/A	#N/A	#N/A	#N/A	#N/A	#N/A
bgh07485	0	0	0	0	0	0	0	0	#DIV/0!	#N/A	#N/A	#N/A	#N/A	#N/A	#N/A	#N/A
bgh07486	0	0	0	0	0	0	0	0	#DIV/0!	#N/A	#N/A	#N/A	#N/A	#N/A	#N/A	#N/A
bgh07487	0	0	0	0	0	0	0	0	#DIV/0!	#N/A	#N/A	#N/A	#N/A	#N/A	#N/A	#N/A
bgh07488	0	0	0	0	0	0	0	0	#DIV/0!	#N/A	#N/A	#N/A	#N/A	#N/A	#N/A	#N/A
bgh07489	0	0	0	0	0	0	0	0	#DIV/0!	#N/A	#N/A	#N/A	#N/A	#N/A	#N/A	#N/A
bgh07490	0	0	0	0	0	0	0	0	#DIV/0!	#N/A	#N/A	#N/A	#N/A	#N/A	#N/A	#N/A
bgh07491	0	0	0	0	0	0	0	0	#DIV/0!	#N/A	#N/A	#N/A	#N/A	#N/A	#N/A	#N/A
bgh07492	0	0	0	0	0	0	0	0	#DIV/0!	#N/A	#N/A	#N/A	#N/A	#N/A	#N/A	#N/A
bgh07493	0	0	0	0	0	0	0	0	#DIV/0!	#N/A	#N/A	#N/A	#N/A	#N/A	#N/A	#N/A
bgh07494	0	0	0	0	0	0	0	0	#DIV/0!	#N/A	#N/A	#N/A	#N/A	#N/A	#N/A	#N/A
bgh07495	0	0	0	0	0	0	0	0	#DIV/0!	#N/A	#N/A	#N/A	#N/A	#N/A	#N/A	#N/A
bgh07496	0	0	0	0	0	0	0	0	#DIV/0!	#N/A	#N/A	#N/A	#N/A	#N/A	#N/A	#N/A
bgh07497	0	0	0	0	0	0	0	0	#DIV/0!	#N/A	#N/A	#N/A	#N/A	#N/A	#N/A	#N/A
bgh07498	0	0	0	0	0	0	0	0	#DIV/0!	#N/A	#N/A	#N/A	#N/A	#N/A	#N/A	#N/A
bgh07499	0	0	0	0	0	0	0	0	#DIV/0!	#N/A	#N/A	#N/A	#N/A	#N/A	#N/A	#N/A
bgh07500	0	0	0	0	0	0	0	0	#DIV/0!	#N/A	#N/A	#N/A	#N/A	#N/A	#N/A	#N/A
bgh07501	0	0	0	0	0	0	0	0	#DIV/0!	#N/A	#N/A	#N/A	#N/A	#N/A	#N/A	#N/A
bgh07502	0	0	0	0	0	0	0	0	#DIV/0!	#N/A	#N/A	#N/A	#N/A	#N/A	#N/A	#N/A
bgh07503	0	0	0	0	0	0	0	0	#DIV/0!	#N/A	#N/A	#N/A	#N/A	#N/A	#N/A	#N/A
bgh07504	0	0	0	0	0	0	0	0	#DIV/0!	#N/A	#N/A	#N/A	#N/A	#N/A	#N/A	#N/A
bgh07505	0	0	0	0	0	0	0	0	#DIV/0!	#N/A	#N/A	#N/A	#N/A	#N/A	#N/A	#N/A
bgh07506	0	0	0	0	0	0	0	0	#DIV/0!	#N/A	#N/A	#N/A	#N/A	#N/A	#N/A	#N/A
bgh07507	0	0	0	0	0	0	0	0	#DIV/0!	#N/A	#N/A	#N/A	#N/A	#N/A	#N/A	#N/A
bgh07508	0	0	0	0	0	0	0	0	#DIV/0!	#N/A	#N/A	#N/A	#N/A	#N/A	#N/A	#N/A
bgh07509	0	0	0	0	0	0	0	0	#DIV/0!	#N/A	#N/A	#N/A	#N/A	#N/A	#N/A	#N/A
bgh07510	0	0	0	0	0	0	0	0	#DIV/0!	#N/A	#N/A	#N/A	#N/A	#N/A	#N/A	#N/A
bgh07511	0	0	0	0	0	0	0	0	#DIV/0!	#N/A	#N/A	#N/A	#N/A	#N/A	#N/A	#N/A
bgh07512	0	0	0	0	0	0	0	0	#DIV/0!	#N/A	#N/A	#N/A	#N/A	#N/A	#N/A	#N/A
bgh07513	0	0	0	0	0	0	0	0	#DIV/0!	#N/A	#N/A	#N/A	#N/A	#N/A	#N/A	#N/A
bgh07514	0	0	0	0	0	0	0	0	#DIV/0!	#N/A	#N/A	#N/A	#N/A	#N/A	#N/A	#N/A
bgh07515	0	0	0	0	0	0	0	0	#DIV/0!	#N/A	#N/A	#N/A	#N/A	#N/A	#N/A	#N/A
bgh07516	0	0	0	0	0	0	0	0	#DIV/0!	#N/A	#N/A	#N/A	#N/A	#N/A	#N/A	#N/A
bgh07518	0	0	0	0	0	0	0	0	#DIV/0!	#N/A	#N/A	#N/A	#N/A	#N/A	#N/A	#N/A
bgh07519	0	0	0	0	0	0	0	0	#DIV/0!	#N/A	#N/A	#N/A	#N/A	#N/A	#N/A	#N/A
bgh07520	0	0	0	0	0	0	0	0	#DIV/0!	#N/A	#N/A	#N/A	#N/A	#N/A	#N/A	#N/A
bgh07521	0	0	0	0	0	0	0	0	#DIV/0!	#N/A	#N/A	#N/A	#N/A	#N/A	#N/A	#N/A
bgh07522	0	0	0	0	0	0	0	0	#DIV/0!	#N/A	#N/A	#N/A	#N/A	#N/A	#N/A	#N/A
bgh07523	0	0	0	0	0	0	0	0	#DIV/0!	#N/A	#N/A	#N/A	#N/A	#N/A	#N/A	#N/A
bgh07524	0	0	0	0	0	0	0	0	#DIV/0!	#N/A	#N/A	#N/A	#N/A	#N/A	#N/A	#N/A
bgh07525	0	0	0	0	0	0	0	0	#DIV/0!	#N/A	#N/A	#N/A	#N/A	#N/A	#N/A	#N/A
bgh07526	0	0	0	0	0	0	0	0	#DIV/0!	#N/A	#N/A	#N/A	#N/A	#N/A	#N/A	#N/A
bgh07527	0	0	0	0	0	0	0	0	#DIV/0!	#N/A	#N/A	#N/A	#N/A	#N/A	#N/A	#N/A
bgh07528	0	0	0	0	0	0	0	0	#DIV/0!	#N/A	#N/A	#N/A	#N/A	#N/A	#N/A	#N/A
bgh07529	0	0	0	0	0	0	0	0	#DIV/0!	#N/A	#N/A	#N/A	#N/A	#N/A	#N/A	#N/A
bgh07530	0	0	0	0	0	0	0	0	#DIV/0!	#N/A	#N/A	#N/A	#N/A	#N/A	#N/A	#N/A
bgh07531	0	0	0	0	0	0	0	0	#DIV/0!	#N/A	#N/A	#N/A	#N/A	#N/A	#N/A	#N/A
bgh07532	0	0	0	0	0	0	0	0	#DIV/0!	#N/A	#N/A	#N/A	#N/A	#N/A	#N/A	#N/A
bgh07533	0	0	0	0	0	0	0	0	#DIV/0!	#N/A	#N/A	#N/A	#N/A	#N/A	#N/A	#N/A
bgh07534	0	0	0	0	0	0	0	0	#DIV/0!	#N/A	#N/A	#N/A	#N/A	#N/A	#N/A	#N/A
bgh07535	0	0	0	0	0	0	0	0	#DIV/0!	#N/A	#N/A	#N/A	#N/A	#N/A	#N/A	#N/A
bgh07536	0	0	0	0	0	0	0	0	#DIV/0!	#N/A	#N/A	#N/A	#N/A	#N/A	#N/A	#N/A
bgh07537	0	0	0	0	0	0	0	0	#DIV/0!	#N/A	#N/A	#N/A	#N/A	#N/A	#N/A	#N/A
bgh07538	0	0	0	0	0	0	0	0	#DIV/0!	#N/A	#N/A	#N/A	#N/A	#N/A	#N/A	#N/A
bgh07539	0	0	0	0	0	0	0	0	#DIV/0!	#N/A	#N/A	#N/A	#N/A	#N/A	#N/A	#N/A
bgh07540	0	0	0	0	0	0	0	0	#DIV/0!	#N/A	#N/A	#N/A	#N/A	#N/A	#N/A	#N/A
bgh07541	0	0	0	0	0	0	0	0	#DIV/0!	#N/A	#N/A	#N/A	#N/A	#N/A	#N/A	#N/A
bgh07542	0	0	0	0	0	0	0	0	#DIV/0!	#N/A	#N/A	#N/A	#N/A	#N/A	#N/A	#N/A
bgh07543	0	0	0	0	0	0	0	0	#DIV/0!	#N/A	#N/A	#N/A	#N/A	#N/A	#N/A	#N/A
bgh07544	0	0	0	0	0	0	0	0	#DIV/0!	#N/A	#N/A	#N/A	#N/A	#N/A	#N/A	#N/A
bgh07545	0	0	0	0	0	0	0	0	#DIV/0!	#N/A	#N/A	#N/A	#N/A	#N/A	#N/A	#N/A
bgh07546	0	0	0	0	0	0	0	0	#DIV/0!	#N/A	#N/A	#N/A	#N/A	#N/A	#N/A	#N/A
bgh07547	0	0	0	0	0	0	0	0	#DIV/0!	#N/A	#N/A	#N/A	#N/A	#N/A	#N/A	#N/A
bgh07548	0	0	0	0	0	0	0	0	#DIV/0!	#N/A	#N/A	#N/A	#N/A	#N/A	#N/A	#N/A
bgh07549	0	0	0	0	0	0	0	0	#DIV/0!	#N/A	#N/A	#N/A	#N/A	#N/A	#N/A	#N/A
bgh07550	0	0	0	0	0	0	0	0	#DIV/0!	#N/A	#N/A	#N/A	#N/A	#N/A	#N/A	#N/A
bgh07551	0	0	0	0	0	0	0	0	#DIV/0!	#N/A	#N/A	#N/A	#N/A	#N/A	#N/A	#N/A
bgh07552	0	0	0	0	0	0	0	0	#DIV/0!	#N/A	#N/A	#N/A	#N/A	#N/A	#N/A	#N/A
bgh07553	0	0	0	0	0	0	0	0	#DIV/0!	#N/A	#N/A	#N/A	#N/A	#N/A	#N/A	#N/A
bgh07554	0	0	0	0	0	0	0	0	#DIV/0!	#N/A	#N/A	#N/A	#N/A	#N/A	#N/A	#N/A
bgh07555	0	0	0	0	0	0	0	0	#DIV/0!	#N/A	#N/A	#N/A	#N/A	#N/A	#N/A	#N/A
bgh07556	0	0	0	0	0	0	0	0	#DIV/0!	#N/A	#N/A	#N/A	#N/A	#N/A	#N/A	#N/A
bgh07557	0	0	0	0	0	0	0	0	#DIV/0!	#N/A	#N/A	#N/A	#N/A	#N/A	#N/A	#N/A
bgh07558	0	0	0	0	0	0	0	0	#DIV/0!	#N/A	#N/A	#N/A	#N/A	#N/A	#N/A	#N/A
bgh07559	0	0	0	0	0	0	0	0	#DIV/0!	#N/A	#N/A	#N/A	#N/A	#N/A	#N/A	#N/A
bgh07560	0	0	0	0	0	0	0	0	#DIV/0!	#N/A	#N/A	#N/A	#N/A	#N/A	#N/A	#N/A
bgh07561	0	0	0	0	0	0	0	0	#DIV/0!	#N/A	#N/A	#N/A	#N/A	#N/A	#N/A	#N/A
bgh07562	0	0	0	0	0	0	0	0	#DIV/0!	#N/A	#N/A	#N/A	#N/A	#N/A	#N/A	#N/A
bgh07563	0	0	0	0	0	0	0	0	#DIV/0!	#N/A	#N/A	#N/A	#N/A	#N/A	#N/A	#N/A
bgh07564	0	0	0	0	0	0	0	0	#DIV/0!	#N/A	#N/A	#N/A	#N/A	#N/A	#N/A	#N/A
bgh07565	0	0	0	0	0	0	0	0	#DIV/0!	#N/A	#N/A	#N/A	#N/A	#N/A	#N/A	#N/A
bgh07566	0	0	0	0	0	0	0	0	#DIV/0!	#N/A	#N/A	#N/A	#N/A	#N/A	#N/A	#N/A
bgh07567	0	0	0	0	0	0	0	0	#DIV/0!	#N/A	#N/A	#N/A	#N/A	#N/A	#N/A	#N/A
bgh07568	0	0	0	0	0	0	0	0	#DIV/0!	#N/A	#N/A	#N/A	#N/A	#N/A	#N/A	#N/A
bgh07569	0	0	0	0	0	0	0	0	#DIV/0!	#N/A	#N/A	#N/A	#N/A	#N/A	#N/A	#N/A
bgh07570	0	0	0	0	0	0	0	0	#DIV/0!	#N/A	#N/A	#N/A	#N/A	#N/A	#N/A	#N/A
bgh07571	0	0	0	0	0	0	0	0	#DIV/0!	#N/A	#N/A	#N/A	#N/A	#N/A	#N/A	#N/A
bgh07572	0	0	0	0	0	0	0	0	#DIV/0!	#N/A	#N/A	#N/A	#N/A	#N/A	#N/A	#N/A
bgh07573	0	0	0	0	0	0	0	0	#DIV/0!	#N/A	#N/A	#N/A	#N/A	#N/A	#N/A	#N/A
bgh07574	0	0	0	0	0	0	0	0	#DIV/0!	#N/A	#N/A	#N/A	#N/A	#N/A	#N/A	#N/A
bgh07575	0	0	0	0	0	0	0	0	#DIV/0!	#N/A	#N/A	#N/A	#N/A	#N/A	#N/A	#N/A
bgh07576	0	0	0	0	0	0	0	0	#DIV/0!	#N/A	#N/A	#N/A	#N/A	#N/A	#N/A	#N/A
bgh07577	0	0	0	0	0	0	0	0	#DIV/0!	#N/A	#N/A	#N/A	#N/A	#N/A	#N/A	#N/A
bgh07579	0	0	0	0	0	0	0	0	#DIV/0!	#N/A	#N/A	#N/A	#N/A	#N/A	#N/A	#N/A
bgh07580	0	0	0	0	0	0	0	0	#DIV/0!	#N/A	#N/A	#N/A	#N/A	#N/A	#N/A	#N/A
bgh07581	0	0	0	0	0	0	0	0	#DIV/0!	#N/A	#N/A	#N/A	#N/A	#N/A	#N/A	#N/A
bgh07582	0	0	0	0	0	0	0	0	#DIV/0!	#N/A	#N/A	#N/A	#N/A	#N/A	#N/A	#N/A
bgh07583	0	0	0	0	0	0	0	0	#DIV/0!	#N/A	#N/A	#N/A	#N/A	#N/A	#N/A	#N/A
bgh07584	0	0	0	0	0	0	0	0	#DIV/0!	#N/A	#N/A	#N/A	#N/A	#N/A	#N/A	#N/A
bgh07585	0	0	0	0	0	0	0	0	#DIV/0!	#N/A	#N/A	#N/A	#N/A	#N/A	#N/A	#N/A
bgh07586	0	0	0	0	0	0	0	0	#DIV/0!	#N/A	#N/A	#N/A	#N/A	#N/A	#N/A	#N/A
bgh07587	0	0	0	0	0	0	0	0	#DIV/0!	#N/A	#N/A	#N/A	#N/A	#N/A	#N/A	#N/A
bgh07589	0	0	0	0	0	0	0	0	#DIV/0!	#N/A	#N/A	#N/A	#N/A	#N/A	#N/A	#N/A
bgh07590	0	0	0	0	0	0	0	0	#DIV/0!	#N/A	#N/A	#N/A	#N/A	#N/A	#N/A	#N/A
bgh07591	0	0	0	0	0	0	0	0	#DIV/0!	#N/A	#N/A	#N/A	#N/A	#N/A	#N/A	#N/A
bgh07592	0	0	0	0	0	0	0	0	#DIV/0!	#N/A	#N/A	#N/A	#N/A	#N/A	#N/A	#N/A
bgh07593	0	0	0	0	0	0	0	0	#DIV/0!	#N/A	#N/A	#N/A	#N/A	#N/A	#N/A	#N/A
bgh07594	0	0	0	0	0	0	0	0	#DIV/0!	#N/A	#N/A	#N/A	#N/A	#N/A	#N/A	#N/A
bgh07595	0	0	0	0	0	0	0	0	#DIV/0!	#N/A	#N/A	#N/A	#N/A	#N/A	#N/A	#N/A
bgh07596	0	0	0	0	0	0	0	0	#DIV/0!	#N/A	#N/A	#N/A	#N/A	#N/A	#N/A	#N/A
bgh07597	0	0	0	0	0	0	0	0	#DIV/0!	#N/A	#N/A	#N/A	#N/A	#N/A	#N/A	#N/A
bgh07598	0	0	0	0	0	0	0	0	#DIV/0!	#N/A	#N/A	#N/A	#N/A	#N/A	#N/A	#N/A
bgh07599	0	0	0	0	0	0	0	0	#DIV/0!	#N/A	#N/A	#N/A	#N/A	#N/A	#N/A	#N/A
bgh07600	0	0	0	0	0	0	0	0	#DIV/0!	#N/A	#N/A	#N/A	#N/A	#N/A	#N/A	#N/A
bgh07601	0	0	0	0	0	0	0	0	#DIV/0!	#N/A	#N/A	#N/A	#N/A	#N/A	#N/A	#N/A
bgh07602	0	0	0	0	0	0	0	0	#DIV/0!	#N/A	#N/A	#N/A	#N/A	#N/A	#N/A	#N/A
bgh07603	0	0	0	0	0	0	0	0	#DIV/0!	#N/A	#N/A	#N/A	#N/A	#N/A	#N/A	#N/A
bgh07604	0	0	0	0	0	0	0	0	#DIV/0!	#N/A	#N/A	#N/A	#N/A	#N/A	#N/A	#N/A
bgh07605	0	0	0	0	0	0	0	0	#DIV/0!	#N/A	#N/A	#N/A	#N/A	#N/A	#N/A	#N/A
bgh07606	0	0	0	0	0	0	0	0	#DIV/0!	#N/A	#N/A	#N/A	#N/A	#N/A	#N/A	#N/A
bgh07607	0	0	0	0	0	0	0	0	#DIV/0!	#N/A	#N/A	#N/A	#N/A	#N/A	#N/A	#N/A
bgh07608	0	0	0	0	0	0	0	0	#DIV/0!	#N/A	#N/A	#N/A	#N/A	#N/A	#N/A	#N/A
bgh07610	0	0	0	0	0	0	0	0	#DIV/0!	#N/A	#N/A	#N/A	#N/A	#N/A	#N/A	#N/A
bgh07612	0	0	0	0	0	0	0	0	#DIV/0!	#N/A	#N/A	#N/A	#N/A	#N/A	#N/A	#N/A
bgh07613	0	0	0	0	0	0	0	0	#DIV/0!	#N/A	#N/A	#N/A	#N/A	#N/A	#N/A	#N/A
bgh07614	0	0	0	0	0	0	0	0	#DIV/0!	#N/A	#N/A	#N/A	#N/A	#N/A	#N/A	#N/A
bgh07615	0	0	0	0	0	0	0	0	#DIV/0!	#N/A	#N/A	#N/A	#N/A	#N/A	#N/A	#N/A
bgh07616	0	0	0	0	0	0	0	0	#DIV/0!	#N/A	#N/A	#N/A	#N/A	#N/A	#N/A	#N/A
bgh07617	0	0	0	0	0	0	0	0	#DIV/0!	#N/A	#N/A	#N/A	#N/A	#N/A	#N/A	#N/A
bgh07618	0	0	0	0	0	0	0	0	#DIV/0!	#N/A	#N/A	#N/A	#N/A	#N/A	#N/A	#N/A
bgh07619	0	0	0	0	0	0	0	0	#DIV/0!	#N/A	#N/A	#N/A	#N/A	#N/A	#N/A	#N/A
bgh07620	0	0	0	0	0	0	0	0	#DIV/0!	#N/A	#N/A	#N/A	#N/A	#N/A	#N/A	#N/A
bgh07621	0	0	0	0	0	0	0	0	#DIV/0!	#N/A	#N/A	#N/A	#N/A	#N/A	#N/A	#N/A
bgh07622	0	0	0	0	0	0	0	0	#DIV/0!	#N/A	#N/A	#N/A	#N/A	#N/A	#N/A	#N/A
bgh07623	0	0	0	0	0	0	0	0	#DIV/0!	#N/A	#N/A	#N/A	#N/A	#N/A	#N/A	#N/A
bgh07624	0	0	0	0	0	0	0	0	#DIV/0!	#N/A	#N/A	#N/A	#N/A	#N/A	#N/A	#N/A
bgh07625	0	0	0	0	0	0	0	0	#DIV/0!	#N/A	#N/A	#N/A	#N/A	#N/A	#N/A	#N/A
bgh07627	0	0	0	0	0	0	0	0	#DIV/0!	#N/A	#N/A	#N/A	#N/A	#N/A	#N/A	#N/A
bgh07628	0	0	0	0	0	0	0	0	#DIV/0!	#N/A	#N/A	#N/A	#N/A	#N/A	#N/A	#N/A
bgh07629	0	0	0	0	0	0	0	0	#DIV/0!	#N/A	#N/A	#N/A	#N/A	#N/A	#N/A	#N/A
bgh07630	0	0	0	0	0	0	0	0	#DIV/0!	#N/A	#N/A	#N/A	#N/A	#N/A	#N/A	#N/A
bgh07631	0	0	0	0	0	0	0	0	#DIV/0!	#N/A	#N/A	#N/A	#N/A	#N/A	#N/A	#N/A
bgh07632	0	0	0	0	0	0	0	0	#DIV/0!	#N/A	#N/A	#N/A	#N/A	#N/A	#N/A	#N/A
bgh07633	0	0	0	0	0	0	0	0	#DIV/0!	#N/A	#N/A	#N/A	#N/A	#N/A	#N/A	#N/A
bgh07634	0	0	0	0	0	0	0	0	#DIV/0!	#N/A	#N/A	#N/A	#N/A	#N/A	#N/A	#N/A
bgh07635	0	0	0	0	0	0	0	0	#DIV/0!	#N/A	#N/A	#N/A	#N/A	#N/A	#N/A	#N/A
bgh07636	0	0	0	0	0	0	0	0	#DIV/0!	#N/A	#N/A	#N/A	#N/A	#N/A	#N/A	#N/A
bgh07637	0	0	0	0	0	0	0	0	#DIV/0!	#N/A	#N/A	#N/A	#N/A	#N/A	#N/A	#N/A
bgh07638	0	0	0	0	0	0	0	0	#DIV/0!	#N/A	#N/A	#N/A	#N/A	#N/A	#N/A	#N/A
bgh07639	0	0	0	0	0	0	0	0	#DIV/0!	#N/A	#N/A	#N/A	#N/A	#N/A	#N/A	#N/A
bgh07640	0	0	0	0	0	0	0	0	#DIV/0!	#N/A	#N/A	#N/A	#N/A	#N/A	#N/A	#N/A
bgh07641	0	0	0	0	0	0	0	0	#DIV/0!	#N/A	#N/A	#N/A	#N/A	#N/A	#N/A	#N/A
bgh07642	0	0	0	0	0	0	0	0	#DIV/0!	#N/A	#N/A	#N/A	#N/A	#N/A	#N/A	#N/A
bgh07643	0	0	0	0	0	0	0	0	#DIV/0!	#N/A	#N/A	#N/A	#N/A	#N/A	#N/A	#N/A
bgh07644	0	0	0	0	0	0	0	0	#DIV/0!	#N/A	#N/A	#N/A	#N/A	#N/A	#N/A	#N/A
bgh07645	0	0	0	0	0	0	0	0	#DIV/0!	#N/A	#N/A	#N/A	#N/A	#N/A	#N/A	#N/A
bgh07647	0	0	0	0	0	0	0	0	#DIV/0!	#N/A	#N/A	#N/A	#N/A	#N/A	#N/A	#N/A
bgh07648	0	0	0	0	0	0	0	0	#DIV/0!	#N/A	#N/A	#N/A	#N/A	#N/A	#N/A	#N/A
bgh07649	0	0	0	0	0	0	0	0	#DIV/0!	#N/A	#N/A	#N/A	#N/A	#N/A	#N/A	#N/A
bgh07651	0	0	0	0	0	0	0	0	#DIV/0!	#N/A	#N/A	#N/A	#N/A	#N/A	#N/A	#N/A
bgh07652	0	0	0	0	0	0	0	0	#DIV/0!	#N/A	#N/A	#N/A	#N/A	#N/A	#N/A	#N/A
bgh07653	0	0	0	0	0	0	0	0	#DIV/0!	#N/A	#N/A	#N/A	#N/A	#N/A	#N/A	#N/A
bgh07654	0	0	0	0	0	0	0	0	#DIV/0!	#N/A	#N/A	#N/A	#N/A	#N/A	#N/A	#N/A
bgh07655	0	0	0	0	0	0	0	0	#DIV/0!	#N/A	#N/A	#N/A	#N/A	#N/A	#N/A	#N/A
bgh07656	0	0	0	0	0	0	0	0	#DIV/0!	#N/A	#N/A	#N/A	#N/A	#N/A	#N/A	#N/A
bgh07657	0	0	0	0	0	0	0	0	#DIV/0!	#N/A	#N/A	#N/A	#N/A	#N/A	#N/A	#N/A
bgh07658	0	0	0	0	0	0	0	0	#DIV/0!	#N/A	#N/A	#N/A	#N/A	#N/A	#N/A	#N/A
bgh07659	0	0	0	0	0	0	0	0	#DIV/0!	#N/A	#N/A	#N/A	#N/A	#N/A	#N/A	#N/A
bgh07660	0	0	0	0	0	0	0	0	#DIV/0!	#N/A	#N/A	#N/A	#N/A	#N/A	#N/A	#N/A
bgh07662	0	0	0	0	0	0	0	0	#DIV/0!	#N/A	#N/A	#N/A	#N/A	#N/A	#N/A	#N/A
bgh07663	0	0	0	0	0	0	0	0	#DIV/0!	#N/A	#N/A	#N/A	#N/A	#N/A	#N/A	#N/A
bgh07664	0	0	0	0	0	0	0	0	#DIV/0!	#N/A	#N/A	#N/A	#N/A	#N/A	#N/A	#N/A
bgh07665	0	0	0	0	0	0	0	0	#DIV/0!	#N/A	#N/A	#N/A	#N/A	#N/A	#N/A	#N/A
bgh07666	0	0	0	0	0	0	0	0	#DIV/0!	#N/A	#N/A	#N/A	#N/A	#N/A	#N/A	#N/A
bgh07667	0	0	0	0	0	0	0	0	#DIV/0!	#N/A	#N/A	#N/A	#N/A	#N/A	#N/A	#N/A
bgh07668	0	0	0	0	0	0	0	0	#DIV/0!	#N/A	#N/A	#N/A	#N/A	#N/A	#N/A	#N/A
bgh07669	0	0	0	0	0	0	0	0	#DIV/0!	#N/A	#N/A	#N/A	#N/A	#N/A	#N/A	#N/A
bgh07670	0	0	0	0	0	0	0	0	#DIV/0!	#N/A	#N/A	#N/A	#N/A	#N/A	#N/A	#N/A
bgh07671	0	0	0	0	0	0	0	0	#DIV/0!	#N/A	#N/A	#N/A	#N/A	#N/A	#N/A	#N/A
bgh07672	0	0	0	0	0	0	0	0	#DIV/0!	#N/A	#N/A	#N/A	#N/A	#N/A	#N/A	#N/A
bgh07673	0	0	0	0	0	0	0	0	#DIV/0!	#N/A	#N/A	#N/A	#N/A	#N/A	#N/A	#N/A
bgh07674	0	0	0	0	0	0	0	0	#DIV/0!	#N/A	#N/A	#N/A	#N/A	#N/A	#N/A	#N/A
bgh07675	0	0	0	0	0	0	0	0	#DIV/0!	#N/A	#N/A	#N/A	#N/A	#N/A	#N/A	#N/A
bgh07676	0	0	0	0	0	0	0	0	#DIV/0!	#N/A	#N/A	#N/A	#N/A	#N/A	#N/A	#N/A
bgh07677	0	0	0	0	0	0	0	0	#DIV/0!	#N/A	#N/A	#N/A	#N/A	#N/A	#N/A	#N/A
bgh07678	0	0	0	0	0	0	0	0	#DIV/0!	#N/A	#N/A	#N/A	#N/A	#N/A	#N/A	#N/A
bgh07679	0	0	0	0	0	0	0	0	#DIV/0!	#N/A	#N/A	#N/A	#N/A	#N/A	#N/A	#N/A
bgh07681	0	0	0	0	0	0	0	0	#DIV/0!	#N/A	#N/A	#N/A	#N/A	#N/A	#N/A	#N/A
bgh07682	0	0	0	0	0	0	0	0	#DIV/0!	#N/A	#N/A	#N/A	#N/A	#N/A	#N/A	#N/A
bgh07683	0	0	0	0	0	0	0	0	#DIV/0!	#N/A	#N/A	#N/A	#N/A	#N/A	#N/A	#N/A
bgh07684	0	0	0	0	0	0	0	0	#DIV/0!	#N/A	#N/A	#N/A	#N/A	#N/A	#N/A	#N/A
bgh07685	0	0	0	0	0	0	0	0	#DIV/0!	#N/A	#N/A	#N/A	#N/A	#N/A	#N/A	#N/A
bgh07686	0	0	0	0	0	0	0	0	#DIV/0!	#N/A	#N/A	#N/A	#N/A	#N/A	#N/A	#N/A
bgh07687	0	0	0	0	0	0	0	0	#DIV/0!	#N/A	#N/A	#N/A	#N/A	#N/A	#N/A	#N/A
bgh07689	0	0	0	0	0	0	0	0	#DIV/0!	#N/A	#N/A	#N/A	#N/A	#N/A	#N/A	#N/A
bgh07690	0	0	0	0	0	0	0	0	#DIV/0!	#N/A	#N/A	#N/A	#N/A	#N/A	#N/A	#N/A
bgh07691	0	0	0	0	0	0	0	0	#DIV/0!	#N/A	#N/A	#N/A	#N/A	#N/A	#N/A	#N/A
bgh07692	0	0	0	0	0	0	0	0	#DIV/0!	#N/A	#N/A	#N/A	#N/A	#N/A	#N/A	#N/A
bgh07693	0	0	0	0	0	0	0	0	#DIV/0!	#N/A	#N/A	#N/A	#N/A	#N/A	#N/A	#N/A
bgh07694	0	0	0	0	0	0	0	0	#DIV/0!	#N/A	#N/A	#N/A	#N/A	#N/A	#N/A	#N/A
bgh07695	0	0	0	0	0	0	0	0	#DIV/0!	#N/A	#N/A	#N/A	#N/A	#N/A	#N/A	#N/A
bgh07696	0	0	0	0	0	0	0	0	#DIV/0!	#N/A	#N/A	#N/A	#N/A	#N/A	#N/A	#N/A
bgh07697	0	0	0	0	0	0	0	0	#DIV/0!	#N/A	#N/A	#N/A	#N/A	#N/A	#N/A	#N/A
bgh07698	0	0	0	0	0	0	0	0	#DIV/0!	#N/A	#N/A	#N/A	#N/A	#N/A	#N/A	#N/A
bgh07699	0	0	0	0	0	0	0	0	#DIV/0!	#N/A	#N/A	#N/A	#N/A	#N/A	#N/A	#N/A
bgh07700	0	0	0	0	0	0	0	0	#DIV/0!	#N/A	#N/A	#N/A	#N/A	#N/A	#N/A	#N/A
bgh07702	0	0	0	0	0	0	0	0	#DIV/0!	#N/A	#N/A	#N/A	#N/A	#N/A	#N/A	#N/A
bgh07703	0	0	0	0	0	0	0	0	#DIV/0!	#N/A	#N/A	#N/A	#N/A	#N/A	#N/A	#N/A
bgh07704	0	0	0	0	0	0	0	0	#DIV/0!	#N/A	#N/A	#N/A	#N/A	#N/A	#N/A	#N/A
bgh07705	0	0	0	0	0	0	0	0	#DIV/0!	#N/A	#N/A	#N/A	#N/A	#N/A	#N/A	#N/A
bgh07706	0	0	0	0	0	0	0	0	#DIV/0!	#N/A	#N/A	#N/A	#N/A	#N/A	#N/A	#N/A
bgh07707	0	0	0	0	0	0	0	0	#DIV/0!	#N/A	#N/A	#N/A	#N/A	#N/A	#N/A	#N/A
bgh07708	0	0	0	0	0	0	0	0	#DIV/0!	#N/A	#N/A	#N/A	#N/A	#N/A	#N/A	#N/A
bgh07709	0	0	0	0	0	0	0	0	#DIV/0!	#N/A	#N/A	#N/A	#N/A	#N/A	#N/A	#N/A
bgh07710	0	0	0	0	0	0	0	0	#DIV/0!	#N/A	#N/A	#N/A	#N/A	#N/A	#N/A	#N/A
bgh07711	0	0	0	0	0	0	0	0	#DIV/0!	#N/A	#N/A	#N/A	#N/A	#N/A	#N/A	#N/A
bgh07712	0	0	0	0	0	0	0	0	#DIV/0!	#N/A	#N/A	#N/A	#N/A	#N/A	#N/A	#N/A
bgh07715	0	0	0	0	0	0	0	0	#DIV/0!	#N/A	#N/A	#N/A	#N/A	#N/A	#N/A	#N/A
bgh07716	0	0	0	0	0	0	0	0	#DIV/0!	#N/A	#N/A	#N/A	#N/A	#N/A	#N/A	#N/A
bgh07717	0	0	0	0	0	0	0	0	#DIV/0!	#N/A	#N/A	#N/A	#N/A	#N/A	#N/A	#N/A
bgh07718	0	0	0	0	0	0	0	0	#DIV/0!	#N/A	#N/A	#N/A	#N/A	#N/A	#N/A	#N/A
bgh07720	0	0	0	0	0	0	0	0	#DIV/0!	#N/A	#N/A	#N/A	#N/A	#N/A	#N/A	#N/A
bgh07721	0	0	0	0	0	0	0	0	#DIV/0!	#N/A	#N/A	#N/A	#N/A	#N/A	#N/A	#N/A
bgh07722	0	0	0	0	0	0	0	0	#DIV/0!	#N/A	#N/A	#N/A	#N/A	#N/A	#N/A	#N/A
bgh07723	0	0	0	0	0	0	0	0	#DIV/0!	#N/A	#N/A	#N/A	#N/A	#N/A	#N/A	#N/A
bgh07724	0	0	0	0	0	0	0	0	#DIV/0!	#N/A	#N/A	#N/A	#N/A	#N/A	#N/A	#N/A
bgh07725	0	0	0	0	0	0	0	0	#DIV/0!	#N/A	#N/A	#N/A	#N/A	#N/A	#N/A	#N/A
bgh07726	0	0	0	0	0	0	0	0	#DIV/0!	#N/A	#N/A	#N/A	#N/A	#N/A	#N/A	#N/A
bgh07727	0	0	0	0	0	0	0	0	#DIV/0!	#N/A	#N/A	#N/A	#N/A	#N/A	#N/A	#N/A
bgh07728	0	0	0	0	0	0	0	0	#DIV/0!	#N/A	#N/A	#N/A	#N/A	#N/A	#N/A	#N/A
bgh07729	0	0	0	0	0	0	0	0	#DIV/0!	#N/A	#N/A	#N/A	#N/A	#N/A	#N/A	#N/A
bgh000389000001001	0	0	0	0	0	0	0	0	#DIV/0!	#N/A	#N/A	#N/A	#N/A	#N/A	CSEP0285	0
bgh002111000001001	0	0	0	0	0	0	0	0	#DIV/0!	#N/A	#N/A	#N/A	#N/A	#N/A	#N/A	#N/A
bgh003954000001001	0	0	0	0	0	0	0	0	#DIV/0!	#N/A	#N/A	#N/A	#N/A	#N/A	#N/A	#N/A
bgh004239000001001	0	0	0	0	0	0	0	0	#DIV/0!	#N/A	#N/A	#N/A	#N/A	#N/A	#N/A	#N/A
bgh004240000001001	0	0	0	0	0	0	0	0	#DIV/0!	#N/A	#N/A	#N/A	#N/A	#N/A	#N/A	#N/A
bgh006332000001001	0	0	0	0	0	0	0	0	#DIV/0!	#N/A	#N/A	#N/A	#N/A	#N/A	#N/A	#N/A
bgh013624000001001	0	0	0	0	0	0	0	0	#DIV/0!	#N/A	#N/A	#N/A	#N/A	#N/A	#N/A	#N/A
bgh02534	5487.57	6166.28	6003.07	14861.1	16647.8	13297.4	5885.64	14935.5	2.53761	#N/A	#N/A	#N/A	#N/A	#N/A	putative virulence factor	0
bgh05886	898.03	945.846	880.805	4454.84	4825.22	4382.73	908.227	4554.26	5.01445	PF10342	Cell wall beta-glucan synthesis	#N/A	#N/A	#N/A	extracellular matrix protein	0
bgh04522	1507.18	1594.83	1591.45	3718.82	4111.54	4067.81	1564.49	3966.06	2.53505	PF05730	Extracellular membrane protein, CFEM domain	#N/A	#N/A	#N/A	CSEP0214	0
bgh00377	3489.53	3631.09	3487.52	3850.96	3808.28	3711.49	3536.05	3790.24	1.07189	PF00135	Carboxylesterase, type B	#N/A	#N/A	#N/A	0	0
bgh04647	6.56442	6.40521	6.52895	3402.82	4064.21	3052.99	6.49952	3506.67	539.528	#N/A	#N/A	#N/A	#N/A	#N/A	conserved hypothetical protein	0
bgh05405	1307.32	1296.85	1287.98	2623.88	3127.34	3121.37	1297.38	2957.53	2.27961	PF00082	Peptidase S8/S53 domain	Peptidase_S8	GO:serine-type endopeptidase activity	GO:0004252	subtilisin-like serine protease	0
bgh02536	3892.01	4186.91	3963.73	2696.07	2365.23	2633.9	4014.22	2565.06	0.638994	#N/A	#N/A	#N/A	#N/A	#N/A	CSEP0052	0
bgh02435	22.1918	23.1473	21.694	2405.29	3095.71	2039.61	22.3444	2513.54	112.491	#N/A	#N/A	#N/A	#N/A	#N/A	CSEP0051	0
bgh00075	1667.74	1753.94	1615.8	1951.4	2626.96	2615.67	1679.16	2398.01	1.4281	PF00044	Glyceraldehyde 3-phosphate dehydrogenase, NAD(P) binding domain	Gp_dh_N	GO:oxidoreductase activity, acting on the aldehyde or oxo group of donors, NAD or NADP as acceptor	GO:0016620	glyceraldehyde 3-phosphate dehydrogenase/TDH1	0
bgh000024000001001	99.652	103.854	97.7374	2523.85	2670.82	1883.22	100.414	2359.3	23.4956	#N/A	#N/A	#N/A	#N/A	#N/A	hypothetical protein	0
bgh00108	225.468	240.748	236.446	1750.38	2290.4	2510.24	234.221	2183.67	9.32313	PF00125	Histone core	Histone	GO:DNA binding	GO:0003677	Histone H3	0
bgh01578	428.603	437.838	436.062	1975.29	2253.39	2065.47	434.168	2098.05	4.83235	PF00125	Histone core	Histone	GO:DNA binding	GO:0003677	histone 2B	0
bgh00107	93.792	107.072	99.4597	1849.85	2346.99	2040.02	100.108	2078.95	20.7672	PF00125	Histone core	Histone	GO:DNA binding	GO:0003677	Histone H4	0
bgh06402	461.928	534.979	504.066	1693.82	2270.95	2047.65	500.325	2004.14	4.00568	PF00137	V-ATPase proteolipid subunit C-like domain	ATP-synt_C	GO:hydrogen ion transmembrane transporter activity	GO:0015078	ATP9 mitochondrial	0
bgh01866	3072.69	3241.4	3064.26	1701.33	2027.33	2265.35	3126.12	1998	0.639133	PF03143	Translation elongation factor EFTu/EF1A, C-terminal	GTP_EFTU_D3	GO:GTP binding	GO:0005525	elongation factor 1-alpha	0
bgh01334	612.659	671.817	670.008	1595.35	1958.84	2232.16	651.494	1928.78	2.96055	PF00125	Histone core	Histone	GO:DNA binding	GO:0003677	histone H3	0
bgh004871000002001	1395.43	1571.66	1572.64	2041.22	2034.59	1678.86	1513.24	1918.22	1.26762	#N/A	#N/A	#N/A	#N/A	#N/A	CSEP0422	0
bgh01583	253.205	278.809	266.68	1580.72	2064.5	2002.49	266.231	1882.57	7.07118	PF00125	Histone core	Histone	GO:DNA binding	GO:0003677	histone 2A	0
bgh01761	10.4408	9.56718	8.92841	1878.83	2074.36	1525.96	9.64547	1826.38	189.351	#N/A	#N/A	#N/A	#N/A	#N/A	CSEP0039	0
bgh000714000001001	1894.6	2007.41	1977.08	1607.56	1617.44	2208.05	1959.7	1811.02	0.924131	#N/A	#N/A	#N/A	#N/A	#N/A	CSEP0307	0
bgh02869	107.887	110.065	116.722	1711.66	2116.9	1448.02	111.558	1758.86	15.7663	PF01284	MARVEL-like domain	MARVEL	GO:membrane	GO:0016020	hypothetical protein	0
bgh03119	616.359	643.666	647.869	1528.29	1758.12	1923.9	635.965	1736.77	2.73092	PF00125	Histone core	Histone	GO:DNA binding	GO:0003677	Histone H4	0
bgh003699000002001	1602.49	1715.62	1661.43	1384.23	1700.88	2017.17	1659.85	1700.76	1.02465	PF01287	Translation elongation factor, IF5A C-terminal	eIF-5a	GO:RNA binding	GO:0003723	Hex1/Woronin body protein	0
bgh00767	243.247	230.773	235.717	1516.4	1838.78	1446.07	236.579	1600.42	6.76483	PF00012	Heat shock protein 70 family	#N/A	#N/A	#N/A	0	0
bgh005334000001001	19.7785	20.1439	22.6459	1465.19	1919.4	1395.88	20.8561	1593.49	76.404	#N/A	#N/A	#N/A	#N/A	#N/A	conserved hypothetical protein	0
bgh02309	1489.6	1508.61	1556.33	1678.66	1491.18	1495.88	1518.18	1555.24	1.02441	PF00195	Chalcone/stilbene synthase, N-terminal	#N/A	#N/A	#N/A	Polyketide Synthase	0
bgh02693	1284.4	1299.7	1263.05	1503.03	1594.58	1412.99	1282.38	1503.53	1.17245	#N/A	#N/A	#N/A	#N/A	#N/A	allergen Asp F4-like/hypothetical protein	0
bgh03986	2122.05	2448.76	2182.28	1559.67	1396.08	1552.39	2251.03	1502.72	0.667568	PF03330	Barwin-related endoglucanase	#N/A	#N/A	#N/A	Rare lipoprotein A (RlpA)-like double-psi beta-barrel domain-containing	EXPN
bgh02531	1450.76	1568.83	1502.16	1291.65	1420.69	1688.65	1507.25	1467	0.973294	PF05730	Extracellular membrane protein, CFEM domain	#N/A	#N/A	#N/A	effector candidate EC4/CFEM domain containing protein	0
bgh01942	126.695	117.965	122.791	1233.08	1632.36	1510.83	122.484	1458.76	11.9098	PF00702	HAD-like domain	#N/A	#N/A	#N/A	plasma membrane H+-ATPase/plasma membrane ATPase	0
bgh02043	712.174	741.66	724.055	1383.21	1500.55	1348.92	725.963	1410.89	1.94348	PF00160	Cyclophilin-like peptidyl-prolyl cis-trans isomerase domain	Pro_isomerase	GO:peptidyl-prolyl cis-trans isomerase activity	GO:0003755	peptidyl-prolyl cis-trans isomerase B	0
bgh01784	1668.39	1783.68	1876.22	1063.67	1478.48	1615.62	1776.1	1385.92	0.780318	PF00160	Cyclophilin-like peptidyl-prolyl cis-trans isomerase domain	Pro_isomerase	GO:peptidyl-prolyl cis-trans isomerase activity	GO:0003755	Peptidyl-prolyl cis-trans isomerase	0
bgh01068	2822.83	3117.64	2970.64	1044.39	1225.59	1742.07	2970.37	1337.35	0.450231	#N/A	#N/A	#N/A	#N/A	#N/A	hypothetical fungal protein	0
bgh03668	868.005	939.265	955.383	1157.5	1379.59	1463.1	920.884	1333.4	1.44795	PF00179	Ubiquitin-conjugating enzyme, E2	#N/A	#N/A	#N/A	ubiquitin-conjugating enzyme E2	0
bgh04864	3.17732	2.50827	2.23781	1376.09	1636.8	955.442	2.64113	1322.78	500.838	#N/A	#N/A	#N/A	#N/A	#N/A	CSEP0219	0
bgh00406	1168.63	1181.56	1161.55	1152.54	1278.89	1359.28	1170.58	1263.57	1.07944	PF00450	Peptidase S10, serine carboxypeptidase	Peptidase_S10	GO:serine-type carboxypeptidase activity	GO:0004185	carboxypeptidase Y	0
bgh04048	608.291	697.248	647.917	1040.49	1297.41	1405.39	651.152	1247.76	1.91624	#N/A	#N/A	#N/A	#N/A	#N/A	hypothetical protein	0
bgh00494	1091.38	1197.32	1112.34	1237.63	1218.83	1127.77	1133.68	1194.74	1.05386	PF00026	Peptidase A1	Asp	GO:aspartic-type endopeptidase activity	GO:0004190	Aspartic protease/pepsin like protease/pepsin-like protease	0
bgh01776	418.149	469.529	443.449	1248.23	1153.5	1143.97	443.709	1181.9	2.66368	#N/A	#N/A	#N/A	#N/A	#N/A	CSEP0040	0
bgh06162	2332.51	2616.54	2681.83	889.559	1016.56	1435.93	2543.63	1114.02	0.437964	PF11034	Glucose-repressible protein Grg1	#N/A	#N/A	#N/A	glucose repressible protein	0
bgh02081	817.376	888.597	860.308	1022.42	1060.9	1219.98	855.427	1101.1	1.2872	PF00240	Ubiquitin	ubiquitin	GO:protein binding	GO:0005515	ubiquitin / ribosomal fusion protein	0
bgh004598000001001	11.2027	12.3223	11.3352	1051.64	1252.38	924.318	11.6201	1076.11	92.6082	#N/A	#N/A	#N/A	#N/A	#N/A	CSEP0420	0
bgh06685	524.373	538.398	541.528	960.889	1086.57	1145.17	534.766	1064.21	1.99005	PF00026	Peptidase A1	Asp	GO:aspartic-type endopeptidase activity	GO:0004190	vacuolar aspartic protease/Aspartic protease/Pepsin like protease	0
bgh06833	303.246	303.6	292.877	912.647	1150.1	1124.35	299.908	1062.37	3.54231	PF03051	Peptidase C1B, bleomycin hydrolase	Peptidase_C1_2	GO:cysteine-type endopeptidase activity	GO:0004197	putative bleomycin hydrolase	0
bgh00036	479.769	486.173	488	835.415	1166.94	1177.16	484.647	1059.84	2.18682	PF01116	Ketose-bisphosphate aldolase, class-II	F_bP_aldolase	GO:zinc ion binding	GO:0008270	Fructose-1,6-bisphosphate triosephosphate-lyase	0
bgh00317	511.915	542.454	515.225	849.698	1052.83	1024.57	523.198	975.699	1.86487	PF00244	14-3-3 domain	#N/A	#N/A	#N/A	14-3-3 family protein	0
bgh00979	406.666	446.415	447.753	920.193	1048.74	921.074	433.612	963.337	2.22166	#N/A	#N/A	#N/A	#N/A	#N/A	conserved hypothetical protein	0
bgh03627	419.998	422.983	444.459	1285.31	883.995	686.129	429.147	951.812	2.21792	PF00149	Metallophosphoesterase domain	Metallophos	GO:hydrolase activity	GO:0016787	Ser/Thr protein phosphatase	0
bgh01516	624.871	677.421	630.403	842.537	955.369	1025.36	644.232	941.089	1.46079	PF00687	Ribosomal protein L1	#N/A	#N/A	#N/A	putative 60S ribosomal protein L10a	0
bgh04426	50.3161	47.1829	55.5636	844.743	1128.61	835.223	51.0209	936.192	18.3492	PF01284	MARVEL-like domain	MARVEL	GO:membrane	GO:0016020	MARVEL domain-containing protein	0
bgh005335000001001	7.88667	8.25303	9.0263	853.753	1174.12	744.713	8.38867	924.194	110.172	#N/A	#N/A	#N/A	#N/A	#N/A	effector candidate	0
bgh00977	4320.99	4570.06	4605.96	998.676	746.507	1027.34	4499	924.174	0.205417	#N/A	#N/A	#N/A	#N/A	#N/A	putative predicted protein	0
bgh00697	563.367	606.937	594.592	804.733	961.98	888.435	588.299	885.049	1.50442	PF02036	SCP2 sterol-binding domain	#N/A	#N/A	#N/A	oleate induced peroxysomal protein POX8	0
bgh00035	823.188	910.114	861.966	759.948	921.776	930.401	865.089	870.708	1.0065	PF00121	Triosephosphate isomerase	TIM	GO:triose-phosphate isomerase activity	GO:0004807	triosephosphate isomerase/triosephosphate isomerase: TPI	0
bgh02974	384.821	418.074	400.176	876.666	903.905	816.48	401.024	865.683	2.15868	PF11790	Uncharacterised protein family, glycosyl hydrolase catalytic domain	#N/A	#N/A	#N/A	conserved hypothetical protein	GH128
bgh00558	961.237	1042.76	1074.82	703.179	903.112	952.094	1026.27	852.795	0.830964	PF00887	Acyl-CoA-binding protein, ACBP	ACBP	GO:fatty-acyl-CoA binding	GO:0000062	acyl-CoA-binding protein	0
bgh00960	383.883	442.462	408.066	764.767	923.886	856.628	411.471	848.427	2.06194	PF00411	Ribosomal protein S11	Ribosomal_S11	GO:structural constituent of ribosome	GO:0003735	putative 40S ribosomal protein S14	0
bgh06222	297.871	320.06	299.809	704.865	898.112	932.375	305.913	845.117	2.7626	PF00153	Mitochondrial substrate/solute carrier	#N/A	#N/A	#N/A	ADP/ATP carrier protein	0
bgh01040	919.283	908.641	882.26	928.763	785.239	804.372	903.395	839.458	0.929226	PF03856	SUN	#N/A	#N/A	#N/A	putative SUN domain protein (Adg3)	0
bgh01217	1801.69	1838.76	1765.59	826.478	723.161	917.171	1802.01	822.27	0.456306	PF07993	Male sterility, NAD-binding	#N/A	#N/A	#N/A	NAD-binding domain 4 protein	0
bgh03764	591.418	649.78	633.695	784.934	797.545	882.572	624.964	821.684	1.31477	PF00832	Ribosomal protein L39e	Ribosomal_L39	GO:structural constituent of ribosome	GO:0003735	60S ribosomal protein L39	0
bgh02528	35.082	39.9526	36.2041	739.975	862.519	840.039	37.0795	814.177	21.9576	PF00538	Histone H1/H5	Linker_histone	GO:DNA binding	GO:0003677	0	0
bgh01257	96.0617	100.747	101.109	598.845	875.895	962.03	99.3062	812.257	8.17932	PF01575	MaoC-like domain	#N/A	#N/A	#N/A	peroxisomal multifunctional enzyme type 2	0
bgh00607	589.345	598.543	594.622	790.834	773.432	869.989	594.17	811.418	1.36563	PF00173	Cytochrome b5-like heme/steroid binding domain	#N/A	#N/A	#N/A	acyl-CoA dehydrogenase	0
bgh03113	20.6934	14.4604	17.7864	1114.88	747.817	529.967	17.6468	797.553	45.1954	#N/A	#N/A	#N/A	#N/A	#N/A	CSEP0088	0
bgh01966	464.456	473.967	470.137	710.327	807.912	846.694	469.52	788.311	1.67897	PF00071	Small GTPase superfamily	Ras	GO:GTP binding	GO:0005525	GTP-binding protein ypt1	0
bgh00763	2784.2	2694.43	2800.65	832.32	731.582	798.278	2759.76	787.393	0.285312	PF01532	Glycoside hydrolase, family 47	Glyco_hydro_47	GO:mannosyl-oligosaccharide 1,2-alpha-mannosidase activity	GO:0004571	mannosyl-oligosaccharide 1,2-alpha-mannosidase	GH47
bgh00776	1166.74	1171.71	1216.36	737.43	799.193	771.874	1184.94	769.499	0.649401	PF03198	Glucanosyltransferase	#N/A	#N/A	#N/A	beta-1,3-glucanosyltransferase	GH72
bgh01136	214.993	219.443	216.336	703.387	808.9	793.107	216.924	768.465	3.54255	#N/A	#N/A	#N/A	#N/A	#N/A	GPI-anchored cell wall organization protein Ecm33	0
bgh01376	512.792	546.643	545.515	795.04	738.697	770.249	534.983	767.995	1.43555	PF00076	RNA recognition motif domain	RRM_1	GO:nucleic acid binding	GO:0003676	glycine-rich RNA-binding protein	0
bgh04203	1889.44	2044.96	2031.5	616.976	744.176	929.041	1988.63	763.398	0.383881	#N/A	#N/A	#N/A	#N/A	#N/A	CAP20-like protein	0
bgh00769	221.476	210.434	221.253	633.492	871.576	767.384	217.721	757.484	3.47915	PF13848	unintegrated	#N/A	#N/A	#N/A	Protein disulphide isomerase	0
bgh01878	525.393	565.897	567.222	684.763	759.96	746.328	552.838	730.35	1.32109	PF00137	V-ATPase proteolipid subunit C-like domain	ATP-synt_C	GO:hydrogen ion transmembrane transporter activity	GO:0015078	V-type proton ATPase 16 kDa proteolipid subunit	0
bgh00086	685.3	686.564	651.576	643.496	725.129	819.357	674.48	729.327	1.08132	PF00150	Glycoside hydrolase, family 5	Cellulase	GO:hydrolase activity, hydrolyzing O-glycosyl compounds	GO:0004553	exo-1,3-beta-glucanase	GH5
bgh01621	519.034	568.154	578.434	625.424	759.276	772.752	555.207	719.15	1.29528	PF00252	Ribosomal protein L10e/L16	Ribosomal_L16	GO:structural constituent of ribosome	GO:0003735	60S ribosomal protein L10	0
bgh06425	425.146	467.557	457.252	609.444	756.735	785.744	449.985	717.308	1.59407	PF00416	Ribosomal protein S13	Ribosomal_S13	GO:RNA binding	GO:0003723	40S ribosomal protein S18	0
bgh00693	958.549	1020.3	1012.31	769.021	680.967	692.278	997.052	714.089	0.7162	PF02089	Palmitoyl protein thioesterase	Palm_thioest	GO:palmitoyl hydrolase activity	GO:0098599	palmitoyl-protein thioesterase precursor	0
bgh00007	871.394	936.533	897.815	565.42	761.083	811.658	901.914	712.72	0.790231	PF03952	Enolase, N-terminal	Enolase_N	GO:magnesium ion binding	GO:0000287	0	0
bgh06018	223.222	239.091	232.518	586.047	777.374	763.801	231.61	709.074	3.0615	PF01459	Eukaryotic porin/Tom40	Porin_3	GO:transmembrane transport	GO:0055085	outer mitochondrial membrane protein porin	0
bgh05777	1120.79	1093.82	1103.87	582.449	713.412	823.739	1106.16	706.533	0.638726	PF00141	Haem peroxidase, plant/fungal/bacterial	peroxidase	GO:peroxidase activity	GO:0004601	catalase peroxidase	0
bgh06022	669.158	667.738	673.129	781.436	704.783	629.335	670.008	705.185	1.0525	PF01522	Polysaccharide deacetylase	Polysacc_deac_1	GO:hydrolase activity, acting on carbon-nitrogen (but not peptide) bonds	GO:0016810	bifunctional xylanase/chitin deacetylase	CBM18-CE4
bgh04962	501.132	542.111	523.077	702.35	723.59	656.879	522.106	694.273	1.32975	#N/A	#N/A	#N/A	#N/A	#N/A	hypothetical protein	0
bgh02339	381.046	408.626	391.074	554.401	739.651	783.036	393.582	692.363	1.75913	PF00203	Ribosomal protein S19/S15	Ribosomal_S19	GO:structural constituent of ribosome	GO:0003735	40S ribosomal protein S15	0
bgh00992	489.196	540.819	503.367	574.637	722.882	778.038	511.127	691.853	1.35358	PF00022	Actin-related protein	#N/A	#N/A	#N/A	actin	0
bgh00365	1028.47	1104.2	1078.11	719.714	651.763	699.049	1070.26	690.175	0.644867	PF01151	GNS1/SUR4 membrane protein	ELO	GO:integral component of membrane	GO:0016021	3-ketoacyl-CoA synthase/SUR4/fatty acid elongase	0
bgh01537	439.911	467.356	465.963	620.283	703.999	740.133	457.743	688.138	1.50333	PF00025	Small GTPase superfamily, ARF/SAR type	Arf	GO:GTP binding	GO:0005525	small monomeric GTPase SarA	0
bgh002254000001001	18.4797	20.1055	22.6522	704.886	840.004	498.112	20.4125	681.001	33.362	#N/A	#N/A	#N/A	#N/A	#N/A	conserved hypothetical protein	0
bgh06712	661.566	724.205	697.917	683.536	668.827	677.153	694.563	676.506	0.974003	PF00082	Peptidase S8/S53 domain	Peptidase_S8	GO:serine-type endopeptidase activity	GO:0004252	protease	0
bgh03134	604.586	631.943	662.973	624.657	652.441	749.199	633.167	675.433	1.06675	PF03297	Ribosomal protein S25	#N/A	#N/A	#N/A	40S ribosomal protein S25	0
bgh01048	200.842	217.614	212.708	618.128	745.028	634.087	210.388	665.748	3.16439	PF00254	Peptidyl-prolyl cis-trans isomerase, FKBP-type, domain	FKBP_C	GO:protein folding	GO:0006457	hypothetical protein	0
bgh05596	1253.23	1266.85	1273.29	709.997	567.776	678.064	1264.45	651.946	0.515595	#N/A	#N/A	#N/A	#N/A	#N/A	hypothetical protein	0
bgh02780	653.726	680.64	643.805	528.689	634.995	788.088	659.39	650.591	0.986655	PF05705	Protein of unknown function DUF829, TMEM53	#N/A	#N/A	#N/A	indole-diterpene biosynthesis protein PaxU	0
bgh04141	285.416	320.313	345.244	550.337	689.372	673.649	316.991	637.786	2.012	PF00428	Ribosomal protein L10/L12	#N/A	#N/A	#N/A	60s acidic ribosomal protein P1	0
bgh06512	285.397	324.458	300.948	596.726	694.657	609.049	303.601	633.478	2.08655	PF01158	Ribosomal protein L36e	Ribosomal_L36e	GO:structural constituent of ribosome	GO:0003735	60S ribosomal protein L36	0
bgh06160	486.693	510.604	501.95	597.933	591.878	693.005	499.749	627.605	1.25584	PF00240	Ubiquitin	ubiquitin	GO:protein binding	GO:0005515	putative 60S ribosomal protein L40/ubiquitin/ribosomal fusion protein	0
bgh04269	332.512	366.346	365.8	546.595	681.309	644.024	354.886	623.976	1.75824	PF03501	Plectin/S10, N-terminal	#N/A	#N/A	#N/A	40S ribosomal protein S10	0
bgh03189	654.059	721.494	667.025	560.877	602.987	692.796	680.859	618.887	0.908979	PF02297	Cytochrome c oxidase, subunit VIb	COX6B	GO:cytochrome-c oxidase activity	GO:0004129	Cytochrome c oxidase subunit 6B1	0
bgh00381	1028.61	1017.55	999.414	700.15	601.074	551.371	1015.19	617.532	0.608291	PF11327	Protein of unknown function DUF3129	#N/A	#N/A	#N/A	Putative Egh16H1 precursor isoform B	0
bgh00144	882.368	919.071	901.49	517.552	556.811	775.677	900.977	616.68	0.684457	PF03951	Glutamine synthetase, beta-Grasp	Gln-synt_N	GO:glutamate-ammonia ligase activity	GO:0004356	0	0
bgh05134	689.306	729.904	693.521	507.487	607.152	708.969	704.244	607.869	0.863152	PF01151	GNS1/SUR4 membrane protein	ELO	GO:integral component of membrane	GO:0016021	3-ketoacyl-CoA synthase/fatty acid elongation enzyme	0
bgh00857	163.758	171.953	161.5	743.966	606.691	470.303	165.737	606.987	3.66234	PF01522	Polysaccharide deacetylase	Polysacc_deac_1	GO:hydrolase activity, acting on carbon-nitrogen (but not peptide) bonds	GO:0016810	Chitin diacetylase	CBM18-CE4
bgh05711	472.111	519.084	483.56	511.267	606.828	698.571	491.585	605.555	1.23184	PF01015	Ribosomal protein S3Ae	Ribosomal_S3Ae	GO:structural constituent of ribosome	GO:0003735	putative 40S ribosomal protein S3a-1	0
bgh03890	336.308	365.255	366.223	539.063	603.715	661.816	355.929	601.531	1.69003	PF01157	Ribosomal protein L21e	Ribosomal_L21e	GO:structural constituent of ribosome	GO:0003735	60S ribosomal protein L21	0
bgh00311	1396.75	1367.86	1322.09	560.696	580.453	657.997	1362.23	599.715	0.440244	PF07250	Glyoxal oxidase, N-terminal	#N/A	#N/A	#N/A	glyoxal oxidase	CBM18-CBM18
bgh03949	316.955	352.565	331.789	561.761	622.402	612.374	333.77	598.846	1.79419	PF01248	Ribosomal protein L7Ae/L30e/S12e/Gadd45	#N/A	#N/A	#N/A	40S ribosomal protein S12	0
bgh02707	439.078	432.014	433.469	567.629	608.605	613.009	434.854	596.414	1.37153	PF00135	Carboxylesterase, type B	#N/A	#N/A	#N/A	carboxylesterase	0
bgh02243	2927.95	3441.43	3193.09	648.923	463.255	675.061	3187.49	595.746	0.186901	PF13921	unintegrated	#N/A	#N/A	#N/A	Myb transcription factor	0
bgh00226	97.2987	110.497	97.647	670.511	645.493	458.75	101.814	591.584	5.81044	PF01083	Cutinase	Cutinase	GO:hydrolase activity	GO:0016787	Cutinase	CE5
bgh00792	794.706	857.224	847.729	452.266	599.282	691.085	833.22	580.878	0.697148	PF08534	Redoxin	Redoxin	GO:oxidoreductase activity	GO:0016491	Peroxiredoxin-5	0
bgh00394	421.14	429.441	425.223	531.721	570.6	624.326	425.268	575.549	1.35338	PF00861	Ribosomal protein L18/L5	Ribosomal_L18p	GO:structural constituent of ribosome	GO:0003735	60S ribosomal protein L5	0
bgh04897	362.878	380.962	382.684	524.065	569.099	614.561	375.508	569.242	1.51592	PF00025	Small GTPase superfamily, ARF/SAR type	Arf	GO:GTP binding	GO:0005525	ADP-ribosylation factor	0
bgh001760000001001	382.045	426.699	393.709	546.999	544.06	607.801	400.817	566.287	1.41283	PF08513	LisH dimerisation motif, subgroup	LisH	GO:protein binding	GO:0005515	CTLH domain-containing protein	0
bgh02929	330.559	368.641	363.435	465.688	603.916	627.837	354.212	565.814	1.59739	PF00366	Ribosomal protein S17	Ribosomal_S17	GO:structural constituent of ribosome	GO:0003735	40S ribosomal protein S11	0
bgh02099	370.244	393.853	373.78	496.738	582.033	610.221	379.292	562.997	1.48434	PF01248	Ribosomal protein L7Ae/L30e/S12e/Gadd45	#N/A	#N/A	#N/A	60S ribosomal protein L8	0
bgh04008	998.882	1078.81	1071.5	577.167	544.125	558.771	1049.73	560.021	0.53349	PF11710	Glucose receptor Git3, N-terminal	#N/A	#N/A	#N/A	integral membrane protein	0
bgh04121	71.1017	75.1949	70.8662	538.568	594.603	544.726	72.3876	559.299	7.72644	#N/A	#N/A	#N/A	#N/A	#N/A	conserved predicted protein	0
bgh01620	296.415	310.618	294.859	450.486	560.821	659.368	300.631	556.892	1.85241	PF01248	Ribosomal protein L7Ae/L30e/S12e/Gadd45	#N/A	#N/A	#N/A	60S ribosomal protein L30	0
bgh02907	416.331	431.879	442.507	511.901	534.691	622.625	430.239	556.405	1.29325	PF04758	Ribosomal protein S30	Ribosomal_S30	GO:structural constituent of ribosome	GO:0003735	conserved hypothetical protein	0
bgh05535	325.588	341.658	341.026	483.652	575.391	584.911	336.09	547.985	1.63047	PF00164	Ribosomal protein S12/S23	Ribosom_S12_S23	GO:structural constituent of ribosome	GO:0003735	40S ribosomal protein S23/40S ribosomal protein S23	0
bgh02986	417.386	420.312	414.637	474.138	573.511	572.635	417.445	540.095	1.29381	PF03134	TB2/DP1/HVA22-related protein	#N/A	#N/A	#N/A	membrane biogenesis protein (Yop1)	0
bgh05503	586.036	596.693	593.064	498.22	555.938	560.204	591.931	538.121	0.909094	#N/A	#N/A	#N/A	#N/A	#N/A	conserved hypothetical protein	0
bgh00083	227.661	251.541	250.267	455.209	601.688	554.012	243.156	536.969	2.20833	PF00255	Glutathione peroxidase	GSHPx	GO:glutathione peroxidase activity	GO:0004602	Glutathione peroxidase/Gpx1	0
bgh03208	464.111	532.161	507.05	515.123	509.531	545.629	501.107	523.428	1.04454	#N/A	#N/A	#N/A	#N/A	#N/A	hypothetical protein	0
bgh00771	584.825	563.488	544.994	412.658	510.251	644.203	564.435	522.371	0.925475	PF00012	Heat shock protein 70 family	#N/A	#N/A	#N/A	0	0
bgh01372	402.29	447.217	472.947	456.23	551.102	540.347	440.818	515.893	1.17031	PF03179	Vacuolar (H+)-ATPase G subunit	#N/A	#N/A	#N/A	putative vacuolar ATPase	0
bgh01261	270.686	282.025	283.519	453.917	564.762	528	278.743	515.56	1.84959	PF00338	Ribosomal protein S10 domain	#N/A	#N/A	#N/A	putative 40S ribosomal protein S20	0
bgh01264	405.652	455.519	405.244	471.321	498.236	574.7	422.138	514.753	1.21939	PF01283	Ribosomal protein S26e	Ribosomal_S26e	GO:structural constituent of ribosome	GO:0003735	putative 40S ribosomal protein S26	0
bgh02965	333.738	339.121	343.586	649.832	525.914	364.599	338.815	513.448	1.51542	PF00036	EF-hand domain	EF-hand_1	GO:calcium ion binding	GO:0005509	neuronal calcium sensor 1	0
bgh003307000001001	24.5532	25.2141	25.8473	680.101	526.548	332.94	25.2049	513.196	20.361	#N/A	#N/A	#N/A	#N/A	#N/A	EKA-like protein	0
bgh00318	454.538	460.357	466.364	478.565	533.789	508.174	460.42	506.843	1.10083	PF00244	14-3-3 domain	#N/A	#N/A	#N/A	14-3-3 family protein	0
bgh01902	218.084	229.265	233.277	479.653	528.555	511.444	226.875	506.551	2.23273	PF01779	Ribosomal protein L29e	Ribosomal_L29e	GO:structural constituent of ribosome	GO:0003735	60S ribosomal protein L29	0
bgh03152	171.429	178.494	175.23	417.267	509.316	589.16	175.051	505.248	2.88629	PF04847	Calcipressin	Calcipressin	GO:calcium-mediated signaling	GO:0019722	Calcipressin family protein	0
bgh00037	225.931	231.809	225.573	440.013	567.666	504.732	227.771	504.137	2.21335	PF02887	Pyruvate kinase, C-terminal	#N/A	#N/A	#N/A	pyruvate kinase	0
bgh02580	364.628	368.616	364.436	512.32	512.082	484.838	365.893	503.08	1.37494	PF10342	Cell wall beta-glucan synthesis	#N/A	#N/A	#N/A	Drmip-Hesp domain-containing protein	0
bgh00583	57.2057	59.8114	54.8137	400.958	498.911	595.132	57.2769	498.334	8.70043	PF00106	Short-chain dehydrogenase/reductase SDR	adh_short	GO:oxidoreductase activity	GO:0016491	short-chain dehydrogenase/reductase	0
bgh04546	170.51	178.187	180.274	449.583	520.33	523.389	176.324	497.767	2.82303	PF00166	Chaperonin Cpn10	Cpn10	GO:protein folding	GO:0006457	10 kDa heat shock protein, mitochondrial	0
bgh02150	391.742	411.367	408.94	439.113	497.495	546.447	404.016	494.352	1.22359	PF00935	Ribosomal protein L44e	Ribosomal_L44	GO:structural constituent of ribosome	GO:0003735	60S ribosomal protein L44	0
bgh04970	200.921	223.958	211.629	497.78	509.707	472.371	212.169	493.286	2.32496	PF00071	Small GTPase superfamily	Ras	GO:GTP binding	GO:0005525	putative Rho GTPase Rac	0
bgh04794	464.515	504.528	489.556	509.704	469.215	500.673	486.2	493.197	1.01439	PF03443	Glycoside hydrolase, family 61	#N/A	#N/A	#N/A	CELP0027	GH61
bgh03374	557.494	586.415	564.118	488.014	476.297	511.729	569.342	492.013	0.864179	#N/A	#N/A	#N/A	#N/A	#N/A	GPI-anchored cell wall beta-1,3-endoglucanase	0
bgh03501	60.3388	55.7861	60.6037	513.092	569.681	391.398	58.9095	491.39	8.34144	#N/A	#N/A	#N/A	#N/A	#N/A	hypothetical protein	0
bgh00813	525.512	550.291	525.275	394.764	494.838	572.567	533.693	487.39	0.91324	PF00235	Profilin	#N/A	#N/A	#N/A	Profilin	0
bgh02286	628.839	671.345	655.216	471.626	417.779	537.797	651.8	475.734	0.729878	#N/A	#N/A	#N/A	#N/A	#N/A	hypothetical protein	0
bgh03580	267.348	286.713	271.325	422.83	499.054	504.13	275.129	475.338	1.72769	PF00828	Ribosomal protein L18e/L15P	#N/A	#N/A	#N/A	60S ribosomal protein L27a	0
bgh00069	315.253	339.672	329.078	421.987	486.231	515.129	328.001	474.449	1.44649	PF03719	Ribosomal protein S5, C-terminal	Ribosomal_S5_C	GO:structural constituent of ribosome	GO:0003735	ribosomal protein	0
bgh01004	218.161	238.097	226.818	414.936	519.782	488.239	227.692	474.319	2.08316	PF01251	Ribosomal protein S7e	Ribosomal_S7e	GO:structural constituent of ribosome	GO:0003735	40S ribosomal protein S7	0
bgh01877	147.658	167.365	160.121	435.721	477.599	507.121	158.381	473.48	2.9895	PF01248	Ribosomal protein L7Ae/L30e/S12e/Gadd45	#N/A	#N/A	#N/A	50S ribosomal protein L7Ae	0
bgh04184	556.531	548.757	560.782	463.287	432.491	511.058	555.357	468.945	0.844403	PF13136	Protein of unknown function DUF3984	#N/A	#N/A	#N/A	conserved predicted protein	0
bgh03657	1331.8	1378.65	1362.6	435.802	415.563	547.573	1357.68	466.313	0.343462	#N/A	#N/A	#N/A	#N/A	#N/A	conidiation-specific protein-like protein	0
bgh00757	654.851	704.498	659.741	401.978	468.86	526.944	673.03	465.927	0.692283	PF00334	Nucleoside diphosphate kinase	NDK	GO:nucleoside diphosphate kinase activity	GO:0004550	YNK1/Nucleoside diphosphate kinase	0
bgh00049	653.82	630.102	623.37	400.651	471.455	525.351	635.764	465.819	0.732692	PF02436	Carboxylase, conserved domain	#N/A	#N/A	#N/A	pyruvate carboxylase	0
bgh02732	283.371	304.689	308.187	418.621	458.957	505.116	298.749	460.898	1.54276	PF01282	Ribosomal protein S24e	Ribosomal_S24e	GO:structural constituent of ribosome	GO:0003735	40S ribosomal protein S24	0
bgh01843	314.463	333.941	326.677	396.07	478.314	507.342	325.027	460.575	1.41704	PF00177	Ribosomal protein S7 domain	#N/A	#N/A	#N/A	40S ribosomal protein S5	0
bgh01097	384.212	413.603	395.521	385.949	465.605	515.405	397.779	455.653	1.14549	PF00400	WD40 repeat	WD40	GO:protein binding	GO:0005515	putative guanine nucleotide-binding protein subunit beta-2	0
bgh01774	214.708	239.144	239.826	402.709	485.727	471.563	231.226	453.333	1.96056	PF01090	Ribosomal protein S19e	Ribosomal_S19e	GO:structural constituent of ribosome	GO:0003735	40S ribosomal protein S19	0
bgh01755	238.669	263.702	254.862	371.764	466.36	510.56	252.411	449.561	1.78107	PF00467	KOW	#N/A	#N/A	#N/A	60S ribosomal protein L26	0
bgh004546000001001	117.455	129.349	128.299	451.006	481.723	411.455	125.034	448.061	3.58352	#N/A	#N/A	#N/A	#N/A	#N/A	translocon protein Sec61beta	0
bgh03887	211.98	234.067	234.671	414.615	461.611	460.008	226.906	445.411	1.96297	PF01479	RNA-binding S4 domain	S4	GO:RNA binding	GO:0003723	40S ribosomal protein S9	0
bgh02386	575.703	623.319	604.256	405.884	398.207	528.414	601.092	444.168	0.738935	#N/A	#N/A	#N/A	#N/A	#N/A	CSEP0049	0
bgh01717	393.356	397.258	378.176	402.016	434.923	494.381	389.597	443.774	1.13906	#N/A	#N/A	#N/A	#N/A	#N/A	conserved hypothetical protein	0
bgh03556	89.7514	97.407	94.0208	387.044	504.175	439.268	93.7264	443.495	4.73181	PF00034	Cytochrome c, class I	Cytochrom_C	GO:electron carrier activity	GO:0009055	cytochrome c	0
bgh03117	457.535	526.105	529.648	426.244	407.125	494.076	504.429	442.482	0.877193	PF00253	Ribosomal protein S14	Ribosomal_S14	GO:structural constituent of ribosome	GO:0003735	40S ribosomal protein S29	0
bgh05031	355.232	361.62	358.756	396.091	429.997	497.787	358.536	441.292	1.23082	PF00297	Ribosomal protein L3	Ribosomal_L3	GO:structural constituent of ribosome	GO:0003735	60S ribosomal protein L3	0
bgh02082	538.017	562.147	562.954	478.162	399.748	441.934	554.373	439.948	0.793595	#N/A	#N/A	#N/A	#N/A	#N/A	Bgh specific protein	0
bgh02524	85.2514	86.9749	87.0513	448.472	480.653	390.479	86.4259	439.868	5.08954	#N/A	#N/A	#N/A	#N/A	#N/A	predicted protein	0
bgh00077	524.645	532.174	532.311	399.56	448.593	467.327	529.71	438.494	0.827799	PF03006	Hly-III-related	HlyIII	GO:integral component of membrane	GO:0016021	0	0
bgh02645	171.987	200.959	188.853	380.678	454.558	474.563	187.267	436.6	2.33143	#N/A	#N/A	#N/A	#N/A	#N/A	Mitochondrial intermembrane space cysteine motif protein	0
bgh04674	270.219	289.933	281.776	388.827	447.319	463.202	280.643	433.116	1.5433	PF01198	Ribosomal protein L31e	Ribosomal_L31e	GO:structural constituent of ribosome	GO:0003735	60S ribosomal protein L31	0
bgh04087	537.361	567.534	534.617	359.566	429.655	502.453	546.504	430.558	0.787841	PF08327	Activator of Hsp90 ATPase homologue 1-like	AHSA1	GO:response to stress	GO:0006950	Aha1 domain family	0
bgh01742	251.092	261.797	270.728	383.017	435.294	472.311	261.206	430.207	1.647	PF01778	unintegrated	#N/A	#N/A	#N/A	60S ribosomal protein L28	0
bgh005160000001001	355.27	367.41	386.759	511.154	393.575	383.699	369.813	429.476	1.16133	#N/A	#N/A	#N/A	#N/A	#N/A	ornithine decarboxylase antizyme	0
bgh00873	326.324	337.871	344.811	356.754	409.138	520.873	336.335	428.921	1.27528	PF00828	Ribosomal protein L18e/L15P	#N/A	#N/A	#N/A	putative 60S ribosomal protein L18	0
bgh00866	954.368	1001.09	963.862	433.383	408.373	444.65	973.106	428.802	0.440653	#N/A	#N/A	#N/A	#N/A	#N/A	putative protein	0
bgh02560	193.786	226.624	216.827	376.697	459.551	446.721	212.412	427.656	2.01333	PF00213	ATPase, F1 complex, OSCP/delta subunit	OSCP	GO:proton-transporting ATP synthase activity, rotational mechanism	GO:0046933	ATP synthase subunit 5	0
bgh00063	524.832	519.777	524.795	349.563	415.684	513.75	523.135	426.332	0.814957	PF03446	6-phosphogluconate dehydrogenase, NADP-binding	NAD_binding_2	GO:phosphogluconate dehydrogenase (decarboxylating) activity	GO:0004616	GND1/6-phosphogluconate dehydrogenase, decarboxylating	0
bgh06087	229.333	250.937	245.68	380.197	450.49	443.667	241.983	424.785	1.75543	PF01929	Ribosomal protein L14	Ribosomal_L14e	GO:structural constituent of ribosome	GO:0003735	60S ribosomal protein L14	0
bgh007839000001001	664.217	654.156	637.895	428.011	409.82	430.192	652.089	422.674	0.648185	#N/A	#N/A	#N/A	#N/A	#N/A	SH3 domain containing protein	0
bgh06421	335.224	342.265	349.928	451.344	423.559	389.386	342.472	421.43	1.23055	PF00352	TATA-box binding protein	TBP	GO:DNA binding	GO:0003677	transcription initiation factor TFIID/TATA-box-binding protein	0
bgh03116	326.89	353.925	356.996	417.195	393.031	446.686	345.937	418.971	1.21112	PF01247	Ribosomal protein L35A	Ribosomal_L35Ae	GO:structural constituent of ribosome	GO:0003735	60S ribosomal protein L33	0
bgh00484	377.604	411.739	413.964	407.485	394.615	454.207	401.102	418.769	1.04405	PF01655	Ribosomal protein L32e	Ribosomal_L32e	GO:structural constituent of ribosome	GO:0003735	60S ribosomal protein L32	0
bgh01197	282.525	308.257	307.648	350.566	461.353	438.905	299.476	416.941	1.39223	PF12718	Tropomyosin	#N/A	#N/A	#N/A	putative actin lateral binding protein	0
bgh04936	1029.99	1123.45	1087.81	322.838	396.646	518.717	1080.42	412.734	0.382014	PF04140	Isoprenylcysteine carboxyl methyltransferase	ICMT	GO:protein C-terminal S-isoprenylcysteine carboxyl O-methyltransferase activity	GO:0004671	prenyl cysteine carboxyl methyltransferase	0
bgh01098	193.165	223.322	233.468	370.986	461.381	404.657	216.652	412.341	1.90325	#N/A	#N/A	#N/A	#N/A	#N/A	putative cytochrome c oxidase family protein	0
bgh04189	274.068	297.169	283.689	364.632	420.042	447.855	284.975	410.843	1.44168	PF01294	Ribosomal protein L13e	Ribosomal_L13e	GO:structural constituent of ribosome	GO:0003735	60S ribosomal protein L13	0
bgh004371000001001	283.167	302.48	292.92	396.631	415.045	418.396	292.856	410.024	1.40009	#N/A	#N/A	#N/A	#N/A	#N/A	blumeria specific transcript	0
bgh03373	264.248	275.549	285.467	382.395	400.964	440.303	275.088	407.887	1.48275	PF01667	Ribosomal protein S27e	Ribosomal_S27e	GO:structural constituent of ribosome	GO:0003735	40S ribosomal protein S27	0
bgh02326	207.795	229.656	249.786	365.564	429.823	426.715	229.079	407.367	1.77828	PF00428	Ribosomal protein L10/L12	#N/A	#N/A	#N/A	60S acidic ribosomal protein P2	0
bgh03494	83.5485	85.0635	83.9245	368.468	468.296	382.873	84.1789	406.546	4.82955	PF00344	SecY/SEC61-alpha family	SecY	GO:protein transport	GO:0015031	protein transport protein SEC61 alpha subunit	0
bgh00691	391.057	408.11	383.956	380.14	370.853	468.025	394.374	406.339	1.03034	PF00831	Ribosomal protein L29	Ribosomal_L29	GO:structural constituent of ribosome	GO:0003735	60S ribosomal protein L35	0
bgh03900	332.846	340.5	355.65	399.369	388.613	427.542	342.999	405.175	1.18127	PF01200	Ribosomal protein S28e	Ribosomal_S28e	GO:structural constituent of ribosome	GO:0003735	40S ribosomal protein S28	0
bgh05656	392.573	428.328	432.809	313.562	400.33	483.85	417.903	399.247	0.955358	PF00462	Glutaredoxin	Glutaredoxin	GO:electron carrier activity	GO:0009055	glutaredoxin Grx1	0
bgh00454	278.223	307.07	289.328	326.012	435.837	431.194	291.54	397.681	1.36407	PF02823	ATPase, F1 complex, delta/epsilon subunit, N-terminal	ATP-synt_DE_N	GO:proton-transporting ATP synthase activity, rotational mechanism	GO:0046933	ATP synthase delta chain, mitochondrial precursor	0
bgh007294000001001	431.766	437.738	439.65	374.965	384.432	428.629	436.385	396.009	0.907477	PF01253	Translation initiation factor SUI1	SUI1	GO:translation initiation factor activity	GO:0003743	translation initiation factor SUI1/Translation initiation factor 1	0
bgh03095	298.472	317.453	302.404	332.102	410.03	444.862	306.11	395.665	1.29256	PF01280	Ribosomal protein L19/L19e domain	Ribosomal_L19e	GO:structural constituent of ribosome	GO:0003735	60S ribosomal protein L19	0
bgh00991	134.905	145.735	138.283	377.583	403.392	402.687	139.641	394.554	2.82549	PF00957	Synaptobrevin	Synaptobrevin	GO:vesicle-mediated transport	GO:0016192	Snc1 R-SNARE	0
bgh01655	184.828	204.751	206.965	334.365	387.507	455.467	198.848	392.447	1.9736	#N/A	#N/A	#N/A	#N/A	#N/A	conserved predicted protein	0
bgh00188	463.924	472.222	470.721	341.486	373.834	454.24	468.955	389.853	0.831323	PF00108	Thiolase, N-terminal	Thiolase_N	GO:transferase activity, transferring acyl groups other than amino-acyl groups	GO:0016747	3-ketoacyl-coA thiolase/POT1	0
bgh00625	155.228	153.011	155.352	327.114	432.783	409.047	154.53	389.648	2.5215	PF00180	Isopropylmalate dehydrogenase-like domain	Iso_dh	GO:oxidoreductase activity, acting on the CH-OH group of donors, NAD or NADP as acceptor	GO:0016616	mitochondrial NAD(+)-dependent isocitrate dehydrogenase	0
bgh04945	119.114	123.633	121.495	351.97	450.245	365.062	121.414	389.092	3.20468	PF02077	Surfeit locus 4	SURF4	GO:integral component of membrane	GO:0016021	0	0
bgh03097	235.034	259.466	251.507	353.954	388.137	424.255	248.669	388.782	1.56345	PF01479	RNA-binding S4 domain	S4	GO:RNA binding	GO:0003723	40S ribosomal protein S4	0
bgh04618	180.249	188.679	181.335	342.89	440.29	382.538	183.421	388.573	2.11848	PF01652	Translation Initiation factor eIF- 4e	IF4E	GO:RNA binding	GO:0003723	eukaryotic translation initiation factor 4E-1-like protein	0
bgh05182	240.76	275.23	271.692	362.665	373.446	426.669	262.561	387.593	1.4762	PF00237	Ribosomal protein L22/L17	Ribosomal_L22	GO:structural constituent of ribosome	GO:0003735	60S ribosomal protein L17	0
bgh002338000001001	222.02	240.302	228.209	338.692	411.545	411.628	230.177	387.288	1.68257	#N/A	#N/A	#N/A	#N/A	#N/A	60S ribosomal protein L22	0
bgh05421	111.349	116.11	118.618	333.764	431.904	391.915	115.359	385.861	3.34487	PF00180	Isopropylmalate dehydrogenase-like domain	Iso_dh	GO:oxidoreductase activity, acting on the CH-OH group of donors, NAD or NADP as acceptor	GO:0016616	mitochondrial NAD(+)-dependent isocitrate dehydrogenase/Isocitrate dehydrogenase [NAD] subunit 1	0
bgh03523	242.063	275.628	251.463	308.814	402.696	441.846	256.385	384.452	1.49951	PF13534	unintegrated	#N/A	#N/A	#N/A	succinate dehydrogenase iron sulfur protein	0
bgh03772	77.5014	85.8802	82.0543	348.631	468.606	333.667	81.812	383.635	4.68922	PF00106	Short-chain dehydrogenase/reductase SDR	adh_short	GO:oxidoreductase activity	GO:0016491	short chain dehydrogenase/reductase	0
bgh001310000001001	84.7051	82.3156	79.0013	322.327	366.919	460.571	82.0074	383.272	4.67363	#N/A	#N/A	#N/A	#N/A	#N/A	conserved hypothetical protein	0
bgh03300	65.8748	62.3046	65.5638	316.591	387.114	440.738	64.5811	381.481	5.90702	PF00149	Metallophosphoesterase domain	Metallophos	GO:hydrolase activity	GO:0016787	vacuolar endopolyphosphatase/Endopolyphosphatase	0
bgh03477	272.176	287.548	280.919	315.631	401.668	422.163	280.215	379.821	1.35546	PF13417	unintegrated	GST_N_3	GO:protein binding	GO:0005515	elongation factor 1-gamma	0
bgh04810	42.1565	44.4372	43.8617	506.163	371.3	254.572	43.4851	377.345	8.67756	PF01652	Translation Initiation factor eIF- 4e	IF4E	GO:RNA binding	GO:0003723	translation initiation factor 4E	0
bgh01707	765.08	812.007	826.143	314.991	352.489	457.696	801.077	375.059	0.468193	PF00085	Thioredoxin domain	Thioredoxin	GO:cell redox homeostasis	GO:0045454	trx-h1/thioredoxin-1	0
bgh03800	172.525	183.252	179.057	371.705	390.571	359.079	178.278	373.785	2.09664	PF04573	Signal peptidase 22kDa subunit	SPC22	GO:peptidase activity	GO:0008233	microsomal signal peptidase subunit (gp23)	0
bgh06305	319.943	333.909	318.66	323.871	370.358	425.608	324.17	373.279	1.15149	PF00573	Ribosomal protein L4/L1e	Ribosomal_L4	GO:structural constituent of ribosome	GO:0003735	60S ribosomal protein L4	0
bgh05195	116.661	128.47	119.517	348.241	433.191	336.396	121.549	372.609	3.06549	#N/A	#N/A	#N/A	#N/A	#N/A	conserved hypothetical protein	0
bgh03578	142.686	140.192	139.826	341.906	434.18	337.812	140.901	371.299	2.63517	PF01435	Peptidase M48	Peptidase_M48	GO:metalloendopeptidase activity	GO:0004222	CAAX prenyl protease 1	0
bgh00961	270.904	289.059	288.067	350.035	349.793	400.424	282.677	366.751	1.29742	PF00380	Ribosomal protein S9	Ribosomal_S9	GO:structural constituent of ribosome	GO:0003735	putative ribosomal protein S9	0
bgh02529	261.011	282.914	284.866	357.138	364.143	378.633	276.263	366.638	1.32713	PF00076	RNA recognition motif domain	RRM_1	GO:nucleic acid binding	GO:0003676	RNP domain-containing protein	0
bgh05113	180.257	201.63	190.61	348.014	383.651	367.51	190.832	366.391	1.91997	PF01907	Ribosomal protein L37e	Ribosomal_L37e	GO:structural constituent of ribosome	GO:0003735	ribosomal protein L37	0
bgh04118	216.982	235.583	228.501	331.546	379.861	385.737	227.022	365.714	1.61092	PF01201	Ribosomal protein S8e/ribosomal biogenesis NSA2	#N/A	#N/A	#N/A	40S ribosomal protein S8	0
bgh01511	291.071	315.977	299.422	372.395	354.607	369.539	302.157	365.514	1.20968	PF00076	RNA recognition motif domain	RRM_1	GO:nucleic acid binding	GO:0003676	putative pre-mRNA branch site p14 protein	0
bgh00973	933.054	889.278	906.298	347.093	365.176	383.714	909.544	365.327	0.40166	#N/A	#N/A	#N/A	#N/A	#N/A	putative lipase B precursor protein	0
bgh05460	260.436	262.148	260.235	303.522	366.767	421.837	260.94	364.042	1.39512	PF02874	ATPase, alpha/beta subunit, N-terminal	ATP-synt_ab_N	GO:proton transport	GO:0015992	ATP synthase beta chain, mitochondrial	0
bgh01224	283.975	293.291	277.123	306.968	340.414	442.407	284.796	363.263	1.27552	PF00550	Acyl carrier protein-like	#N/A	#N/A	#N/A	acyl carrier protein	0
bgh02716	236.918	244.254	250.737	305.921	369.798	405.806	243.97	360.509	1.47768	PF00833	Ribosomal protein S17e	Ribosomal_S17e	GO:structural constituent of ribosome	GO:0003735	40S ribosomal protein	0
bgh01333	774.144	758.067	775.564	319.763	342.577	417.604	769.259	359.982	0.467959	PF00067	Cytochrome P450	p450	GO:iron ion binding	GO:0005506	benzoate 4-monooxygenase cytochrome P450	0
bgh05988	291.525	305.476	295.825	332.853	370.9	369.077	297.608	357.61	1.20161	PF02544	3-oxo-5-alpha-steroid 4-dehydrogenase, C-terminal	Steroid_dh	GO:oxidoreductase activity, acting on the CH-CH group of donors	GO:0016627	3-oxo-5-alpha-steroid 4-dehydrogenase/TSC13/enoyl-CoA reductase	0
bgh03281	204.885	221.923	214.612	306.732	366.468	396.944	213.807	356.715	1.6684	PF14259	unintegrated	#N/A	#N/A	#N/A	RNP domain protein	0
bgh03951	169.42	194.616	181.532	311.274	376.929	379.596	181.856	355.933	1.95723	PF00410	Ribosomal protein S8	Ribosomal_S8	GO:structural constituent of ribosome	GO:0003735	40S ribosomal protein S22	0
bgh04059	27.9471	29.8888	28.4225	327.28	412.23	323.536	28.7528	354.349	12.324	PF08449	UAA transporter	UAA	GO:transmembrane transport	GO:0055085	UDP-Glc/Gal endoplasmic reticulum nucleotide sugar transporter	0
bgh00523	402.7	441.127	408.174	328.61	356.19	373.369	417.334	352.723	0.845183	PF13465	unintegrated	#N/A	#N/A	#N/A	marker: D17-1/Ste12-like transcription factor	0
bgh00068	275.845	250.008	259.451	321.247	360.807	369.873	261.768	350.642	1.33952	PF00694	Aconitase A/isopropylmalate dehydratase small subunit, swivel	Aconitase_C	GO:metabolic process	GO:0008152	ACO1/aconitase/ aconitate hydratase	0
bgh03741	256.04	281.177	263.492	309.666	353.292	384.02	266.903	348.993	1.30756	PF01246	Ribosomal protein L24e-related	#N/A	#N/A	#N/A	60S ribosomal protein L24a	0
bgh01244	256.216	277.825	267.512	320.057	338.739	386.546	267.184	348.447	1.30415	PF01159	Ribosomal protein L6E	Ribosomal_L6e	GO:structural constituent of ribosome	GO:0003735	60S ribosomal protein L6	0
bgh007329000001001	236.588	245.819	234.039	349.949	344.325	350.507	238.815	348.26	1.45828	#N/A	#N/A	#N/A	#N/A	#N/A	conserved hypothetical protein	0
bgh00047	272.817	288.744	280.313	328.829	344.608	369.777	280.625	347.738	1.23916	PF00403	Heavy metal-associated domain, HMA	HMA	GO:metal ion binding	GO:0046872	metal homeostasis factor ATX1	0
bgh01646	226.819	243.812	242.135	293.398	352.14	397.37	237.589	347.636	1.46318	PF00467	KOW	#N/A	#N/A	#N/A	putative eukaryotic translation initiation factor 5A-1	0
bgh01882	216.774	237.424	232.856	335.949	346.628	360.23	229.018	347.602	1.5178	PF00572	Ribosomal protein L13	Ribosomal_L13	GO:structural constituent of ribosome	GO:0003735	60S ribosomal protein L13	0
bgh03335	289.579	306.767	280.959	313.557	358.633	368.058	292.435	346.749	1.18573	#N/A	#N/A	#N/A	#N/A	#N/A	conserved hypothetical protein	0
bgh03188	376.22	402.746	376.985	335.957	329.047	371.157	385.317	345.387	0.896372	PF12855	Life-span regulatory factor	#N/A	#N/A	#N/A	predicted conserved protein	0
bgh01675	57.907	63.1993	62.8585	401.174	387.592	247.251	61.3216	345.339	5.6316	#N/A	#N/A	#N/A	#N/A	#N/A	CSEP0037	0
bgh00596	113.848	134.012	129.648	339.606	367.419	328.375	125.836	345.133	2.74272	PF04133	Vacuolar protein sorting 55	#N/A	#N/A	#N/A	Vacuolar protein sorting-associated protein 55	0
bgh00200	341.329	337.726	332.842	276.331	343.821	414.506	337.299	344.886	1.02249	PF02874	ATPase, alpha/beta subunit, N-terminal	ATP-synt_ab_N	GO:proton transport	GO:0015992	ATP synthase alpha chain, mitochondrial precursor	0
bgh01041	1601.37	1567.23	1641.61	310.58	307.444	416.432	1603.4	344.818	0.215054	PF00067	Cytochrome P450	p450	GO:iron ion binding	GO:0005506	putative cytochrome P450 monooxygenase	0
bgh03562	274.208	293.894	279.026	296.633	336.51	399.688	282.376	344.277	1.21921	PF08555	Protein of unknown function DUF1754, eukaryotic	#N/A	#N/A	#N/A	DUF1754 superfamily protein	0
bgh01486	561.571	616.839	623.745	264.312	343.722	422.376	600.718	343.47	0.571765	PF09351	Domain of unknown function DUF1993	#N/A	#N/A	#N/A	conserved hypothetical protein	0
bgh02624	116.396	128.088	126.412	337.834	385.833	305.847	123.632	343.171	2.77575	PF01105	GOLD	EMP24_GP25L	GO:transport	GO:0006810	integral membrane protein	0
bgh02625	144.033	184.444	175.88	346.021	342.517	338.091	168.119	342.209	2.03552	#N/A	#N/A	#N/A	#N/A	#N/A	Tom6/TOM core complex subunit Tom6	0
bgh03200	191.14	206.836	198.67	295.064	365.033	366.303	198.882	342.133	1.72028	PF00827	Ribosomal protein L15e	Ribosomal_L15e	GO:structural constituent of ribosome	GO:0003735	60S ribosomal protein L15	0
bgh00459	129.814	139.23	136.826	313.584	363.542	348.13	135.29	341.752	2.52607	PF00631	G-protein gamma-like domain	G-gamma	GO:signal transducer activity	GO:0004871	G-protein gamma subunit	0
bgh05618	157.941	161.389	162.405	353.845	355.388	314.902	160.578	341.378	2.12593	PF01757	Acyltransferase 3	Acyl_transf_3	GO:transferase activity, transferring acyl groups other than amino-acyl groups	GO:0016747	acyltransferase, putative	0
bgh00501	148.587	144.196	140.932	311.57	344.104	368.444	144.572	341.373	2.36127	PF00083	General substrate transporter	Sugar_tr	GO:transmembrane transporter activity	GO:0022857	sugar transporter (major facilitator superfamily)/MFS glucose transporter	0
bgh00774	468.508	486.732	485.186	295.669	350.963	373.174	480.142	339.936	0.70799	PF07983	X8	#N/A	#N/A	#N/A	beta-1,3-glucanosyltransferase	GH72-CBM43
bgh04738	61.3532	69.992	70.5013	338.368	358.649	318.53	67.2822	338.516	5.03128	PF00584	Protein translocase complex, SecE/Sec61-gamma subunit	SecE	GO:protein targeting	GO:0006605	protein translocation complex subunit Sss1	0
bgh06820	301.301	298.704	291.791	299.093	328.311	386.535	297.266	337.98	1.13696	PF00083	General substrate transporter	Sugar_tr	GO:transmembrane transporter activity	GO:0022857	MFS/putative glucose transporter	0
bgh02944	181.217	177.415	170.263	313.658	358.549	330.922	176.298	334.376	1.89665	#N/A	#N/A	#N/A	#N/A	#N/A	CELP0021	0
bgh001852000001001	260.309	265.062	265.468	352.406	324.043	323.287	263.613	333.245	1.26415	PF04488	Glycosyltransferase, DXD sugar-binding motif	#N/A	#N/A	#N/A	glycosyl transferase	GT32
bgh01294	183.658	188.406	186.454	326.168	329.479	341.013	186.173	332.22	1.78447	PF02271	Cytochrome b-c1 complex subunit 7	UCR_14kD	GO:mitochondrial electron transport, ubiquinol to cytochrome c	GO:0006122	ubiquinol-cytochrome c reductase (14kD unit)	0
bgh00127	619.592	663.802	663.994	264.945	316.145	403.026	649.13	328.039	0.505352	PF00081	Manganese/iron superoxide dismutase, N-terminal	Sod_Fe_N	GO:superoxide dismutase activity	GO:0004784	Superoxide dismutase	0
bgh02418	49.9033	49.473	51.2002	253.397	340.176	375.385	50.1922	322.986	6.43499	PF00011	Alpha crystallin/Hsp20 domain	#N/A	#N/A	#N/A	30 kDa heat shock protein	0
bgh04368	51.4589	53.8873	52.4879	316.139	369.752	278.038	52.6114	321.31	6.10723	PF00787	Phox homologous domain	PX	GO:phosphatidylinositol binding	GO:0035091	PX domain-containing protein	0
bgh02814	307.843	311.811	312.385	305.052	310.778	337.34	310.679	317.723	1.02267	PF03947	Ribosomal protein L2, C-terminal	Ribosomal_L2_C	GO:structural constituent of ribosome	GO:0003735	60S ribosomal protein	0
bgh03378	122.092	142.741	133.121	322.641	353.617	276.865	132.651	317.708	2.39506	PF11807	Protein of unknown function DUF3328	#N/A	#N/A	#N/A	conserved predicted protein	0
bgh04938	294.457	317.306	304.708	311.422	325.639	312.738	305.49	316.6	1.03636	PF13499	EF-hand-like domain	#N/A	#N/A	#N/A	putative calcineurin regulatory subunit B	0
bgh03970	453.425	487.9	486.686	282.304	315.295	352.001	476.003	316.533	0.664981	PF08718	Glycolipid transfer protein domain	GLTP	GO:glycolipid transporter activity	GO:0017089	glycolipid transfer protein HET-C2	0
bgh00175	307.684	332.252	312.349	278.068	315.776	354.626	317.428	316.157	0.995994	PF01597	Glycine cleavage H-protein	#N/A	#N/A	#N/A	0	0
bgh03976	178.669	202.729	189.391	286.084	317.57	342.477	190.263	315.377	1.65759	PF13499	EF-hand-like domain	#N/A	#N/A	#N/A	myosin regulatory light chain/Calmodulin	0
bgh02013	283.532	283.494	276.217	278.53	291.199	373.532	281.081	314.42	1.11861	PF00347	Ribosomal protein L6, alpha-beta domain	Ribosomal_L6	GO:structural constituent of ribosome	GO:0003735	60S ribosomal protein L9	0
bgh01998	53.6996	56.6674	54.3346	388.979	336.282	216.12	54.9005	313.794	5.71568	PF12273	Chitin synthesis regulation, Congo red resistance, RCR protein	#N/A	#N/A	#N/A	conserved hypothetical protein	0
bgh01555	334.748	341.266	330.65	326.458	317.78	292.61	335.555	312.283	0.930647	PF03856	SUN	#N/A	#N/A	#N/A	SUN domain protein, putative	0
bgh00401	127.597	120.931	124.742	299.027	281.661	349.233	124.423	309.973	2.49128	PF12710	unintegrated	#N/A	#N/A	#N/A	2,3-diketo-5-methylthio-1-phosphopentane phosphatase	0
bgh02047	114.516	117.986	112.02	289.996	347.64	287.525	114.84	308.387	2.68535	PF01553	Phospholipid/glycerol acyltransferase	Acyltransferase	GO:transferase activity, transferring acyl groups	GO:0016746	1-acyl-sn-glycerol-3-phosphate acyltransferase gamma	0
bgh05556	491.24	479.919	480.056	350.522	277.092	296.829	483.738	308.148	0.637013	PF12874	unintegrated	#N/A	#N/A	#N/A	C2H2 transcription factor (Seb1)	0
bgh00059	8.88995	7.70281	8.01024	479.991	281.537	160.469	8.201	307.332	37.475	PF00704	Glycoside hydrolase, family 18, catalytic domain	Glyco_hydro_18	GO:hydrolase activity, hydrolyzing O-glycosyl compounds	GO:0004553	Chi1/extracellular endochitinase	GH18-CBM18
bgh002588000001001	28.8905	29.9992	28.5587	384.033	329.479	206.946	29.1495	306.819	10.5257	#N/A	#N/A	#N/A	#N/A	#N/A	Egh16H1-like protein	0
bgh05083	67.2337	82.0438	75.7269	284.588	358.82	271.102	75.0015	304.837	4.06441	PF03959	Serine hydrolase FSH	#N/A	#N/A	#N/A	dihydrofolate reductase	0
bgh01128	240.032	258.758	254.718	293.837	304.212	315.316	251.169	304.455	1.21215	PF02466	Mitochondrial inner membrane translocase subunit Tim17/Tim22/Tim23/peroxisomal protein PMP24	#N/A	#N/A	#N/A	putative NADH-ubiquinone oxidoreductase 2 subunit	0
bgh04198	623.172	602.025	615.395	325.301	284.86	302.534	613.531	304.231	0.49587	PF13136	Protein of unknown function DUF3984	#N/A	#N/A	#N/A	conserved predicted protein	0
bgh03524	358.027	364.943	374.298	283.315	289.946	339.161	365.756	304.141	0.83154	PF00241	Actin-binding, cofilin/tropomyosin type	Cofilin_ADF	GO:actin binding	GO:0003779	Cofilin, Actin-depolymerizing factor 1	0
bgh01393	73.4239	78.4435	74.2681	332.102	292.628	286.379	75.3785	303.703	4.02904	PF13242	unintegrated	#N/A	#N/A	#N/A	phosphatidyl synthase	0
bgh00015	198.581	204.828	199.913	273.179	303.462	323.985	201.108	300.208	1.49278	PF08079	Ribosomal protein L30, N-terminal	#N/A	#N/A	#N/A	60S ribosomal protein L7	0
bgh03438	251.838	266.326	269.935	269.589	284.55	344.355	262.7	299.498	1.14008	PF00466	Ribosomal protein L10/acidic P0	Ribosomal_L10	GO:ribosome biogenesis	GO:0042254	60S acidic ribosomal protein P0	0
bgh03788	346.806	363.16	346.967	261.491	301.971	335.016	352.311	299.493	0.850081	PF04667	Endosulphine	#N/A	#N/A	#N/A	cAMP-regulated phosphoprotein family protein Igo1	0
bgh000685000002001	41.6605	43.8826	41.1397	317.966	302.976	276.094	42.2276	299.012	7.08096	#N/A	#N/A	#N/A	#N/A	#N/A	diacylglycerol pyrophosphate phosphatase	0
bgh01175	164.249	189.027	180.944	292.915	300.807	296.743	178.074	296.822	1.66685	PF00312	Ribosomal protein S15	Ribosomal_S15	GO:structural constituent of ribosome	GO:0003735	putative 40S ribosomal protein S13	0
bgh00636	140.136	145.56	143.273	268.118	322.277	299.867	142.99	296.754	2.07535	PF10032	Inorganic phosphate transporter Pho88	#N/A	#N/A	#N/A	inorganic P transporter	0
bgh01663	331.238	332.661	328.46	281.229	278.271	330.338	330.786	296.613	0.896689	PF00238	Ribosomal protein L14b/L23e	Ribosomal_L14	GO:structural constituent of ribosome	GO:0003735	60S ribosomal protein L23	0
bgh00505	209.919	237.038	219.754	260.766	296.555	331.924	222.237	296.415	1.33378	PF00673	Ribosomal protein L5	#N/A	#N/A	#N/A	60S ribosomal protein L11	0
bgh06524	256.152	269.886	284.198	269.572	294.117	325.366	270.078	296.352	1.09728	PF04627	ATPase, F1 complex, epsilon subunit, mitochondrial	ATP-synt_Eps	GO:proton-transporting ATP synthase activity, rotational mechanism	GO:0046933	mitochondrial ATP synthase epsilon chain domain-containing protein	0
bgh00936	207.166	209.181	214.646	260.476	300.133	324.948	210.331	295.185	1.40343	PF02167	Cytochrome c1	Cytochrom_C1	GO:electron carrier activity	GO:0009055	Cytochrome c1	0
bgh03218	189.274	204.505	202.171	256.818	311.883	313.038	198.65	293.913	1.47955	PF01679	Proteolipid membrane potential modulator	Pmp3	GO:integral component of membrane	GO:0016021	stress response RCI peptide	0
bgh01702	86.1287	94.1141	93.7539	325.62	298.328	256.931	91.3322	293.626	3.21492	PF08520	Protein of unknown function DUF1748, fungi	#N/A	#N/A	#N/A	conserved hypothetical protein	0
bgh02714	304.834	320.202	312.027	302.586	278.675	298.158	312.354	293.14	0.938484	PF01176	RNA-binding domain, S1, IF1 type	eIF-1a	GO:RNA binding	GO:0003723	eukaryotic translation initiation factor 1A	0
bgh04706	494.126	484.471	487.271	257.538	261.592	360.145	488.623	293.092	0.599832	PF13426	unintegrated	#N/A	#N/A	#N/A	white collar protein	0
bgh05617	25.4324	24.6847	24.0212	275.058	297.626	306.412	24.7128	293.032	11.8575	PF11905	Protein of unknown function DUF3425	#N/A	#N/A	#N/A	conserved predicted protein	0
bgh004219000001001	236.069	259.324	242.583	274.448	304.815	295.612	245.992	291.625	1.18551	#N/A	#N/A	#N/A	#N/A	#N/A	phosphatidylglycerol/phosphatidylinositol transfer protein	0
bgh02648	217.165	237.392	222.755	242.894	298.081	332.716	225.77	291.23	1.28994	PF13499	EF-hand-like domain	#N/A	#N/A	#N/A	calmodulin	0
bgh00002	234.852	244.219	247.733	275.04	293.762	304.812	242.268	291.204	1.20199	PF03946	Ribosomal protein L11, N-terminal	#N/A	#N/A	#N/A	60S ribosomal protein L12/RPL12B	0
bgh05752	742.449	769.272	754.287	233.185	244.845	381.273	755.336	286.434	0.379214	#N/A	#N/A	#N/A	#N/A	#N/A	hypothetical protein	0
bgh00073	389.644	355.7	375.425	271.699	264.566	321.798	373.59	286.021	0.765602	PF00890	FAD binding domain	#N/A	#N/A	#N/A	succinate dehydrogenase flavoprotein	0
bgh02056	217.305	264.044	256.576	240.147	289.79	325.563	245.975	285.167	1.15933	PF04241	Protein of unknown function DUF423	#N/A	#N/A	#N/A	conserved predicted protein	0
bgh01709	69.1283	81.1427	73.6217	243.172	282.927	329.002	74.6309	285.034	3.81924	PF03188	Cytochrome b561, eukaryote	Cytochrom_B561	GO:integral component of membrane	GO:0016021	cytochrome b561	0
bgh04670	26.3667	31.6207	30.9487	348.389	268.511	226.129	29.6454	281.01	9.47904	PF00134	Cyclin, N-terminal	#N/A	#N/A	#N/A	cyclin	0
bgh06242	190.422	201.868	201.98	281.194	276.825	283.811	198.09	280.61	1.41658	#N/A	#N/A	#N/A	#N/A	#N/A	hypothetical protein	0
bgh04769	13.2432	14.5968	11.6814	366.923	288.491	178.965	13.1738	278.126	21.1121	PF11327	Protein of unknown function DUF3129	#N/A	#N/A	#N/A	cell surface protein (Mas1)/Putative Egh16H1 isoform A	0
bgh01797	579.68	563.953	572.211	252.302	285.721	294.908	571.948	277.644	0.485435	PF00487	Fatty acid desaturase, type 1	FA_desaturase	GO:lipid metabolic process	GO:0006629	putative delta-9 fatty acid desaturase	0
bgh00962	474.951	474.042	464.334	264.035	265.406	300.233	471.109	276.558	0.587036	PF00996	GDP dissociation inhibitor	#N/A	#N/A	#N/A	putative secretory pathway Rab GDP dissociation inhibitor	0
bgh01944	14.7974	16.9236	14.2379	383.581	275.12	168.321	15.3196	275.674	17.9948	PF11327	Protein of unknown function DUF3129	#N/A	#N/A	#N/A	Egh16/similar to MAS3	0
bgh01109	299.353	337.027	327.93	235.868	288.807	301.719	321.437	275.465	0.85698	PF00081	Manganese/iron superoxide dismutase, N-terminal	Sod_Fe_N	GO:superoxide dismutase activity	GO:0004784	putative manganese superoxide dismutase	0
bgh04307	395.117	429.246	406.201	248.042	279.16	299.075	410.188	275.425	0.671462	PF01184	GPR1/FUN34/yaaH	Grp1_Fun34_YaaH	GO:integral component of membrane	GO:0016021	GPR1/FUN34/YaaH-class plasma membrane protein	0
bgh02776	102.172	104.22	98.1026	268.735	310.422	240.686	101.498	273.281	2.69248	PF00226	DnaJ domain	#N/A	#N/A	#N/A	DnaJ domain protein	0
bgh001056000001001	178.096	184.05	179.3	275.988	265.909	277.22	180.482	273.039	1.51283	#N/A	#N/A	#N/A	#N/A	#N/A	cyclin	0
bgh01989	181.883	201.651	199.353	254.06	265.371	298.901	194.296	272.778	1.40393	PF01092	Ribosomal protein S6e	Ribosomal_S6e	GO:structural constituent of ribosome	GO:0003735	40S ribosomal protein S6	0
bgh02775	217.407	236.204	231.708	217.776	281.956	309.917	228.44	269.883	1.18142	PF03931	SKP1 component, POZ	Skp1_POZ	GO:ubiquitin-dependent protein catabolic process	GO:0006511	SCF complex subunit Skp1	0
bgh03973	33.3749	36.1037	34.0786	260.539	328.147	220.567	34.5191	269.751	7.81455	#N/A	#N/A	#N/A	#N/A	#N/A	conserved hypothetical protein	0
bgh06167	216.637	221.081	217.803	250.3	300.562	253.742	218.507	268.201	1.22743	PF00162	Phosphoglycerate kinase	PGK	GO:phosphoglycerate kinase activity	GO:0004618	phosphoglycerate kinase : PGK1	0
bgh06194	189.693	214.756	195.422	230.355	262.33	310.126	199.957	267.604	1.33831	#N/A	#N/A	#N/A	#N/A	#N/A	high mobility group protein	0
bgh03777	311.585	333.842	335.592	257.614	253.245	291.745	327.006	267.534	0.818133	PF00179	Ubiquitin-conjugating enzyme, E2	#N/A	#N/A	#N/A	Ubiquitin-conjugating enzyme E2	0
bgh00110	245.844	255.937	256.621	236.756	240.62	323.591	252.801	266.989	1.05612	PF00438	S-adenosylmethionine synthetase, N-terminal	S-AdoMet_synt_N	GO:methionine adenosyltransferase activity	GO:0004478	0	0
bgh00066	248.906	261.403	254.338	218.418	279.308	301.78	254.882	266.502	1.04559	PF00285	Citrate synthase-like	Citrate_synt	GO:transferase activity, transferring acyl groups, acyl groups converted into alkyl on transfer	GO:0046912	citrate synthase	0
bgh03121	164.106	178.081	179.78	243.895	278.975	272.991	173.989	265.287	1.52473	PF01781	Ribosomal protein L38e	Ribosomal_L38e	GO:structural constituent of ribosome	GO:0003735	60S ribosomal protein L38	0
bgh04701	123.052	137.07	130.597	273.152	276.669	245.973	130.239	265.265	2.03675	#N/A	#N/A	#N/A	#N/A	#N/A	conserved hypothetical protein	0
bgh01176	287.937	299.408	291.33	223.894	259.149	310.412	292.891	264.485	0.903013	PF00676	Dehydrogenase, E1 component	E1_dh	GO:oxidoreductase activity, acting on the aldehyde or oxo group of donors, disulfide as acceptor	GO:0016624	PDA1/pyruvate dehydrogenase E1 component alpha subunit	0
bgh003126000003001	159.981	177.478	167.262	293.51	259.74	236.73	168.24	263.326	1.56518	#N/A	#N/A	#N/A	#N/A	#N/A	conserved hypothetical protein	0
bgh00074	200.414	208.161	200.359	262.808	272.022	252.351	202.978	262.394	1.29272	PF00069	Protein kinase, catalytic domain	Pkinase	GO:protein kinase activity	GO:0004672	microtubule associated protein	0
bgh005103000001001	207.796	208.877	204.097	246.674	245.946	294.002	206.924	262.207	1.26717	#N/A	#N/A	#N/A	#N/A	#N/A	hypothetical protein	0
bgh00085	229.731	239.486	234.475	230.218	273.137	281.255	234.564	261.537	1.11499	PF05328	Succinate dehydrogenase [ubiquinone] cytochrome b small subunit, CybS	#N/A	#N/A	#N/A	succinate dehydrogenase membrane anchor subunit / SDH4	0
bgh001246000001001	100.296	102.517	100.043	257.31	245.651	279.966	100.952	260.975	2.58515	#N/A	#N/A	#N/A	#N/A	#N/A	conserved hypothetical protein	0
bgh01659	83.2553	82.1198	81.6591	241.219	312.734	228.237	82.3447	260.73	3.16633	PF00012	Heat shock protein 70 family	#N/A	#N/A	#N/A	Hsp70 chaperone	0
bgh02519	78.3622	81.2883	80.4526	259.219	281.999	237.779	80.0344	259.666	3.24443	PF07716	Basic-leucine zipper domain	bZIP_2	GO:sequence-specific DNA binding transcription factor activity	GO:0003700	bZIP transcription factor HacA	0
bgh06074	142.479	149.027	154.362	218.282	285.941	269.399	148.623	257.874	1.73509	#N/A	#N/A	#N/A	#N/A	#N/A	hypothetical protein	0
bgh006074000001001	361.484	330.799	340.047	232.223	245.667	294.043	344.11	257.311	0.747759	PF07971	Glycosyl hydrolase family 92	#N/A	#N/A	#N/A	alpha-1,2-mannosidase	GH92
bgh02124	163.017	163.102	167.184	230.917	254.508	285.397	164.435	256.941	1.56257	PF00076	RNA recognition motif domain	RRM_1	GO:nucleic acid binding	GO:0003676	RNA binding domain containing protein	0
bgh02460	320.111	328.709	338.92	228.026	249.417	290.999	329.247	256.147	0.77798	PF00071	Small GTPase superfamily	Ras	GO:GTP binding	GO:0005525	Ras GTPase Rab11, putative	0
bgh00450	143.735	160.287	156.017	223.374	278.193	262.993	153.346	254.853	1.66194	PF00071	Small GTPase superfamily	Ras	GO:GTP binding	GO:0005525	Rab5-like protein ypt51	0
bgh04824	358.744	392.499	379.18	223.315	259.158	281.323	376.808	254.599	0.675673	PF13664	Domain of unknown function DUF4149	#N/A	#N/A	#N/A	conserved hypothetical protein	0
bgh06180	253.452	267.235	260.215	218.546	256.128	287.762	260.301	254.145	0.976353	PF00179	Ubiquitin-conjugating enzyme, E2	#N/A	#N/A	#N/A	ubiquitin-conjugating enzyme E2-18 kDa	0
bgh02451	248.858	257.038	253.076	214.814	262.924	284.446	252.991	254.061	1.00423	PF05193	Peptidase M16, C-terminal domain	#N/A	#N/A	#N/A	ubiquinol-cytochrome-c reductase complex core protein 2, mitochondrial precursor	0
bgh002591000001001	27.5708	28.5832	29.84	306.721	278.213	177.19	28.6647	254.041	8.86252	#N/A	#N/A	#N/A	#N/A	#N/A	Egh16H1B	0
bgh02296	86.5053	89.4946	89.643	239.042	246.277	276.273	88.5476	253.864	2.86698	PF00736	Translation elongation factor EF1B, beta/delta subunit, guanine nucleotide exchange	EF1_GNE	GO:translation elongation factor activity	GO:0003746	putative predicted protein	0
bgh002135000002001	141.217	147.819	139.785	300.594	260.547	196.868	142.94	252.67	1.76766	#N/A	#N/A	#N/A	#N/A	#N/A	conserved hypothetical protein	0
bgh01254	119.118	128.002	121.786	216.799	271.982	266.388	122.969	251.723	2.04705	PF00549	ATP-citrate lyase/succinyl-CoA ligase	Ligase_CoA	GO:catalytic activity	GO:0003824	succinyl-CoA ligase alpha-chain	0
bgh01845	111.46	108.399	109.986	240.732	284.866	227.736	109.949	251.111	2.2839	PF02889	Sec63 domain	#N/A	#N/A	#N/A	translocation protein sec63	0
bgh03916	230.325	256.462	247.768	203.845	258.061	290.793	244.851	250.9	1.0247	PF00227	Proteasome, subunit alpha/beta	Proteasome	GO:threonine-type endopeptidase activity	GO:0004298	proteasome component Pre1	0
bgh02542	304.997	302.709	299.078	263.143	249.763	238.041	302.261	250.316	0.828143	PF08030	Ferric reductase, NAD binding	NAD_binding_6	GO:oxidoreductase activity	GO:0016491	cytochrome b-245 heavy chain subunit beta	0
bgh04199	215.78	222.214	223.061	234.016	235.893	280.327	220.352	250.078	1.1349	PF01249	Ribosomal protein S21e	Ribosomal_S21e	GO:structural constituent of ribosome	GO:0003735	40S ribosomal protein S21	0
bgh01757	234.612	219.605	221.314	235.418	279.705	233.687	225.177	249.603	1.10848	PF00773	Ribonuclease II/R	#N/A	#N/A	#N/A	cell wall biogenesis protein phosphatase Ssd1	0
bgh02600	179.66	195.562	204.057	229.834	240.656	277.584	193.093	249.358	1.29139	PF02935	Cytochrome c oxidase subunit VIIc	COX7C	GO:cytochrome-c oxidase activity	GO:0004129	cytochrome-c oxidase chain VIIc	0
bgh00090	314.475	338.683	324.375	201.102	233.779	313.171	325.844	249.351	0.765244	PF00056	Lactate/malate dehydrogenase, N-terminal	Ldh_1_N	GO:oxidoreductase activity	GO:0016491	mitochondrial malate dehydrogenase	0
bgh00898	202.299	225.838	222.49	222.844	238.151	285.378	216.876	248.791	1.14716	PF00189	Ribosomal protein S3, C-terminal	#N/A	#N/A	#N/A	putative 40S ribosomal protein S3	0
bgh03069	80.23	83.0936	82.4539	233.25	250.728	261.34	81.9259	248.439	3.03249	#N/A	#N/A	#N/A	#N/A	#N/A	conserved predicted protein	0
bgh00444	243.205	273.747	274.458	245.221	214.398	279.546	263.804	246.388	0.933984	PF01199	Ribosomal protein L34Ae	Ribosomal_L34e	GO:structural constituent of ribosome	GO:0003735	60S ribosomal protein L34	0
bgh00545	112.643	122.881	114.947	198.422	262.865	275.695	116.824	245.66	2.10283	PF00153	Mitochondrial substrate/solute carrier	#N/A	#N/A	#N/A	mitochondrial phosphate carrier protein	0
bgh01364	90.5892	87.1234	87.9989	230.576	289.526	216.661	88.5705	245.588	2.77279	PF00702	HAD-like domain	#N/A	#N/A	#N/A	calcium P-type ATPase	0
bgh03478	226.781	227.655	226.363	281.934	216.14	238.646	226.933	245.573	1.08214	PF01627	Signal transduction histidine kinase, phosphotransfer (Hpt) domain	Hpt	GO:signal transducer activity	GO:0004871	phosphotransmitter protein Ypd1	0
bgh001597000001001	110.199	117.835	109.854	244.963	239.939	251.755	112.629	245.553	2.18019	#N/A	#N/A	#N/A	#N/A	#N/A	WSC domain containing protein	0
bgh05800	180.375	197.619	189.609	220.999	243.958	270.354	189.201	245.104	1.29547	PF02921	Ubiquinol cytochrome reductase, transmembrane domain	UCR_TM	GO:ubiquinol-cytochrome-c reductase activity	GO:0008121	rieske/Rieske protein/iron-sulfur protein	0
bgh05683	459.308	476.8	479.618	231.46	249.141	253.201	471.909	244.601	0.518322	PF07690	Major facilitator superfamily	MFS_1	GO:transmembrane transport	GO:0055085	MFS multidrug transporter/putative MFS drug transporter	0
bgh02216	218.582	227.147	224.828	210.661	239.557	283.5	223.519	244.573	1.09419	PF01680	Vitamin B6 biosynthesis protein	SOR_SNZ	GO:vitamin B6 biosynthetic process	GO:0042819	pyridoxine biosynthesis protein PDX1	0
bgh04958	186.549	207.679	202.496	223.27	224.324	281.327	198.908	242.973	1.22154	#N/A	#N/A	#N/A	#N/A	#N/A	hypothetical protein	0
bgh001615000001001	560.421	581.727	581.634	216.177	226.961	283.618	574.594	242.252	0.421606	PF10176	NEDD4/BSD2	#N/A	#N/A	#N/A	metal homeostatis protein bsd2	0
bgh000243000001001	24.778	26.048	26.8075	250.006	301.521	174.874	25.8778	242.134	9.3568	#N/A	#N/A	#N/A	#N/A	#N/A	conserved hypothetical protein	0
bgh02003	209.584	226.496	212.247	242.11	225.547	258.299	216.109	241.985	1.11974	PF01780	Ribosomal protein L37ae	Ribosomal_L37ae	GO:structural constituent of ribosome	GO:0003735	60S ribosomal protein L37a	0
bgh00726	475.281	468.624	476.603	196.706	217.855	311.219	473.503	241.926	0.510929	PF00722	Glycoside hydrolase, family 16	Glyco_hydro_16	GO:hydrolase activity, hydrolyzing O-glycosyl compounds	GO:0004553	beta-glucosidase/glycosyl hydrolase family 16/cell wall glucanase	GH16
bgh02019	27.5184	28.5011	27.6627	325.562	235.654	164.56	27.8941	241.926	8.67302	PF12271	Chitin synthase III catalytic subunit	#N/A	#N/A	#N/A	Chitin synthase export chaperone	0
bgh04948	174.292	186.004	185.581	192.873	246.234	286.158	181.959	241.755	1.32862	PF03939	Ribosomal protein L23/L25, N-terminal	#N/A	#N/A	#N/A	putative 60S ribosomal protein L23a	0
bgh02809	129.049	147.388	147.376	239.049	241.647	242.647	141.271	241.114	1.70675	#N/A	#N/A	#N/A	#N/A	#N/A	conserved hypothetical protein	0
bgh01879	203.062	212.681	213.513	210.619	245.213	263.724	209.752	239.852	1.1435	PF05405	ATPase, F0 complex, B chain/subunit B/MI25	Mt_ATP-synt_B	GO:hydrogen ion transmembrane transporter activity	GO:0015078	ATP synthase subunit 4, mitochondrial precursor	0
bgh01995	58.1969	64.5186	59.4112	267.379	239.074	212.838	60.7089	239.763	3.94939	#N/A	#N/A	#N/A	#N/A	#N/A	conserved hypothetical protein	0
bgh02401	136.273	149.035	143.324	224.539	254.819	239.853	142.877	239.737	1.67792	#N/A	#N/A	#N/A	#N/A	#N/A	hypothetical protein	0
bgh01846	56.1733	66.7368	60.161	231.469	262.169	224.87	61.0237	239.503	3.92475	#N/A	#N/A	#N/A	#N/A	#N/A	vacuolar protein sorting/targeting protein PEP1	0
bgh02128	132.407	128.561	141.786	241.365	266.142	207.239	134.251	238.249	1.77465	PF06703	Signal peptidase complex subunit 2	SPC25	GO:peptidase activity	GO:0008233	signal peptidase complex subunit SPC2	0
bgh04629	58.9108	56.1667	58.4928	214.796	280.558	215.544	57.8568	236.966	4.09574	PF00684	Heat shock protein DnaJ, cysteine-rich domain	DnaJ_CXXCXGXG	GO:heat shock protein binding	GO:0031072	DnaJ-domain containing protein	0
bgh05186	46.4802	48.4189	50.7364	212.422	252.876	241.021	48.5451	235.44	4.84991	PF09796	Cytochrome b-c1 complex, subunit 10	#N/A	#N/A	#N/A	QCR10 domain-containing protein	0
bgh00733	107.126	116.846	110.353	223.542	255.437	225.134	111.442	234.704	2.10607	PF13850	unintegrated	#N/A	#N/A	#N/A	COPII-coated vesicle protein (Erv41)	0
bgh00008	111.415	112.845	115.096	196.747	264.143	240.655	113.118	233.848	2.06729	PF01676	Metalloenzyme	Metalloenzyme	GO:catalytic activity	GO:0003824	2,3-bisphosphoglycerate-independent phosphoglycerate mutase	0
bgh05640	185.651	177.087	192.713	233.545	245.561	221.517	185.15	233.541	1.26136	PF00722	Glycoside hydrolase, family 16	Glyco_hydro_16	GO:hydrolase activity, hydrolyzing O-glycosyl compounds	GO:0004553	beta-glucosidase/glycosyl hydrolase family 16/cell wall glucanase	GH16
bgh02169	713.993	744.851	722.634	227.829	199.464	266.851	727.159	231.381	0.318199	PF13465	unintegrated	#N/A	#N/A	#N/A	C2H2 finger domain-containing protein FlbC	0
bgh04301	161.399	172.501	168.349	210.409	222.701	252.052	167.416	228.387	1.36418	PF01058	NADH:ubiquinone oxidoreductase-like, 20kDa subunit	Oxidored_q6	GO:iron-sulfur cluster binding	GO:0051536	NADH-ubiquinone oxidoreductase subunit B	0
bgh00775	91.9909	93.1309	94.3077	225.515	246.367	210.997	93.1431	227.626	2.44383	PF03198	Glucanosyltransferase	#N/A	#N/A	#N/A	beta-1,3-glucanosyltransferase	GH72
bgh00452	28.3146	28.1269	28.6579	265.402	235.71	179.828	28.3665	226.98	8.0017	PF11913	Protein of unknown function DUF3431	#N/A	#N/A	#N/A	hypothetical protein	0
bgh00391	66.8534	73.1249	75.5359	192.04	243.842	244.151	71.8381	226.678	3.1554	PF06687	Actin cortical patch SUR7/pH-response regulator PalI	#N/A	#N/A	#N/A	SUR7 protein	0
bgh00355	188.896	188.319	191.407	188.776	235.684	255.474	189.541	226.644	1.19576	PF01027	Bax inhibitor 1-related	#N/A	#N/A	#N/A	bax Inhibitor family protein	0
bgh00089	131.892	139.599	136.492	194.404	231.736	252.394	135.994	226.178	1.66314	PF00056	Lactate/malate dehydrogenase, N-terminal	Ldh_1_N	GO:oxidoreductase activity	GO:0016491	MDH3/mitochondrial malate dehydrogenase:MDH1	0
bgh04235	34.2977	36.7126	37.897	221.142	268.091	186.71	36.3024	225.315	6.2066	#N/A	#N/A	#N/A	#N/A	#N/A	conserved predicted protein	0
bgh04420	144.15	157.301	159.734	198.956	225.547	249.004	153.728	224.502	1.46039	PF05873	ATPase, F0 complex, subunit D, mitochondrial	#N/A	#N/A	#N/A	ATP synthase D chain, mitochondrial	0
bgh00307	165.992	164.62	165.258	207.834	232.851	232.487	165.29	224.391	1.35756	PF00149	Metallophosphoesterase domain	Metallophos	GO:hydrolase activity	GO:0016787	protein phosphatase type 2A	0
bgh003228000001001	69.1051	76.4498	70.9111	225.819	240.523	204.986	72.1554	223.776	3.10131	PF04893	Yip1 domain	Yip1	GO:membrane	GO:0016020	Yip1 domain family member	0
bgh02615	242.598	256.205	257.501	198.483	213.308	258.668	252.101	223.487	0.886495	PF01775	Ribosomal protein L18a/LX	Ribosomal_L18ae	GO:structural constituent of ribosome	GO:0003735	60S ribosomal protein L20	0
bgh004751000001001	59.1076	62.5254	59.3034	202.592	232.207	233.748	60.3122	222.849	3.69493	PF00501	AMP-dependent synthetase/ligase	AMP-binding	GO:catalytic activity	GO:0003824	long-chain-fatty-acid-CoA ligase	0
bgh02856	341.204	388.182	410.782	195.682	186.332	283.981	380.056	221.998	0.58412	PF01679	Proteolipid membrane potential modulator	Pmp3	GO:integral component of membrane	GO:0016021	plasma membrane proteolipid 3	0
bgh06446	314.836	298.266	304.171	242.987	217.574	204.896	305.757	221.819	0.725475	PF03456	uDENN domain	#N/A	#N/A	#N/A	DENN domain-containing protein	0
bgh04591	132.695	136.057	138.29	214.163	235.037	216.017	135.68	221.739	1.63428	PF10233	TVP18/Calcium channel flower	Cg6151-P	GO:integral component of membrane	GO:0016021	Golgi apparatus membrane protein tvp18	0
bgh02368	154.6	162.498	153.864	222.289	218.597	222.314	156.987	221.067	1.40819	PF10276	Zinc finger, CHCC-type	#N/A	#N/A	#N/A	NADH-ubiquinone oxidoreductase	0
bgh02847	206.859	218.979	210.806	206.086	216.571	240.315	212.214	220.991	1.04136	PF00071	Small GTPase superfamily	Ras	GO:GTP binding	GO:0005525	RAB GTPase Ypt5	0
bgh01299	115.79	132.339	124.59	219.017	232.817	209.456	124.24	220.43	1.77423	PF00137	V-ATPase proteolipid subunit C-like domain	ATP-synt_C	GO:hydrogen ion transmembrane transporter activity	GO:0015078	putative V-type proton ATPase 16 kDa proteolipid subunit 2	0
bgh00128	77.283	81.1354	75.892	214.188	237.496	206.589	78.1035	219.425	2.80941	PF12352	unintegrated	#N/A	#N/A	#N/A	VTI1-like v-SNARE	0
bgh04534	213.428	219.435	214.784	208.097	238.885	210.794	215.882	219.258	1.01564	PF13015	unintegrated	#N/A	#N/A	#N/A	glucosidase 2 subunit beta	0
bgh01972	242.871	256.285	252.572	195.777	218.131	243.249	250.576	219.052	0.874194	PF03953	Tubulin/FtsZ, 2-layer sandwich domain	#N/A	#N/A	#N/A	Tubulin alpha chain	0
bgh04578	180.768	183.821	183.81	223.025	207.155	226.953	182.799	219.045	1.19828	PF09495	Uncharacterised protein family UPF0390	#N/A	#N/A	#N/A	TPA: conserved hypothetical protein	0
bgh00504	168.607	191.178	193.651	199.917	207.501	248.793	184.479	218.737	1.1857	PF03650	Uncharacterised protein family UPF0041	MPC	GO:mitochondrial pyruvate transport	GO:0006850	UPF0041 domain-containing protein	0
bgh01215	113.069	120.841	120.011	194.382	223.973	236.823	117.974	218.393	1.8512	PF02939	Cytochrome b-c1 complex subunit 8	UcrQ	GO:ubiquinol-cytochrome-c reductase activity	GO:0008121	ubiquinol-cytochrome C reductase	0
bgh06539	268.981	281.255	280.359	189.76	199.344	265.554	276.865	218.219	0.788179	#N/A	#N/A	#N/A	#N/A	#N/A	NADPH-dependent methylglyoxal reductase GRE2	0
bgh007129000003001	103.78	117.682	105.066	207.638	226.868	219.193	108.843	217.9	2.00197	#N/A	#N/A	#N/A	#N/A	#N/A	putative NADH-ubiquinone oxidoreductase 9.5 kDa subunit	0
bgh04507	172.138	179.409	176.731	183.057	222.673	247.861	176.093	217.864	1.23721	PF04568	ATPase inhibitor, IATP, mitochondria	IATP	GO:enzyme inhibitor activity	GO:0004857	mitochondrial ATPase inhibitor	0
bgh00883	241.595	261.703	247.927	189.989	216.227	247.349	250.408	217.855	0.87	PF08523	Multiprotein bridging factor 1, N-terminal	#N/A	#N/A	#N/A	putative multiprotein-bridging factor 1	0
bgh01672	216.242	231.061	216.59	188.082	224.9	236.614	221.298	216.532	0.978466	PF00329	NADH:ubiquinone oxidoreductase, 30kDa subunit	Complex1_30kDa	GO:NADH dehydrogenase (ubiquinone) activity	GO:0008137	NADH dehydrogenase iron-sulfur protein 3, mitochondrial precursor	0
bgh00341	213.785	236.51	229.931	185.463	226.117	236.94	226.742	216.174	0.953391	PF05071	NADH:ubiquinone oxidoreductase, 17.2kDa subunit	#N/A	#N/A	#N/A	NADH-ubiquinone oxidoreductase subunit B17.2	0
bgh03967	106.457	113.137	121.447	237.514	228.041	182.549	113.68	216.035	1.90037	PF13668	unintegrated	#N/A	#N/A	#N/A	hypothetical protein	0
bgh02634	314.992	277.663	284.973	160.785	202.877	282.411	292.543	215.357	0.736157	PF00183	Heat shock protein Hsp90	HSP90	GO:ATP binding	GO:0005524	putative ATP-dependent molecular chaperone	0
bgh04422	131.144	138.068	135.041	188.512	224.395	230.98	134.751	214.629	1.59278	PF01991	ATPase, V1/A1 complex, subunit E	vATP-synt_E	GO:proton-transporting ATPase activity, rotational mechanism	GO:0046961	vacuolar ATP synthase subunit E	0
bgh02976	170.262	186.416	181.318	194.141	210.374	239.365	179.332	214.627	1.19681	PF00318	Ribosomal protein S2	Ribosomal_S2	GO:structural constituent of ribosome	GO:0003735	40S ribosomal protein S0	0
bgh000012000001001	24.4083	27.5664	26.7748	171.705	226.331	242.948	26.2498	213.662	8.13955	PF04729	Histone chaperone, ASF1-like	ASF1_hist_chap	GO:chromatin assembly or disassembly	GO:0006333	histone chaperone asf1	0
bgh00415	453.84	477.36	466.272	181.801	195.22	263.569	465.824	213.53	0.458393	PF00838	Translationally controlled tumour protein	#N/A	#N/A	#N/A	translationally controlled tumor protein	0
bgh06702	80.4977	94.631	88.6719	188.455	213.73	236.636	87.9335	212.941	2.42161	PF01428	Zinc finger, AN1-type	zf-AN1	GO:zinc ion binding	GO:0008270	AN1-type zinc finger protein/ubiquitin-like protein	0
bgh03269	349.08	376.753	352.987	177.242	207.506	253.402	359.607	212.717	0.591526	PF00071	Small GTPase superfamily	Ras	GO:GTP binding	GO:0005525	GTP-binding nuclear protein Ran	0
bgh01869	243.208	253.01	243.172	179.948	201.884	256.233	246.463	212.688	0.862961	PF02114	Phosducin, thioredoxin-like domain	#N/A	#N/A	#N/A	Phosducin	0
bgh03174	203.475	228.516	222.511	186.609	214.247	229.592	218.167	210.149	0.963248	#N/A	#N/A	#N/A	#N/A	#N/A	conserved hypothetical protein	0
bgh01637	21.6559	24.2806	21.4883	189.754	249.195	191.165	22.4749	210.038	9.34543	PF03839	Translocation protein Sec62	Sec62	GO:protein transporter activity	GO:0008565	putative translocation protein sec62	0
bgh01999	176.461	179.657	175.216	190.816	205.247	232.778	177.111	209.613	1.18351	PF01990	ATPase, V1 complex, subunit F	ATP-synt_F	GO:ion transmembrane transport	GO:0034220	vacuolar ATP synthase subunit F	0
bgh04431	557.001	593.711	597.514	190.497	196.231	242.047	582.742	209.592	0.359665	PF00254	Peptidyl-prolyl cis-trans isomerase, FKBP-type, domain	FKBP_C	GO:protein folding	GO:0006457	peptidyl-prolyl cis-trans isomerase	0
bgh01622	68.0996	67.9802	71.5145	164.98	224.233	239.083	69.1981	209.432	3.02656	PF01699	Sodium/calcium exchanger membrane region	Na_Ca_ex	GO:transmembrane transport	GO:0055085	calcium/proton exchanger family protein	0
bgh00968	81.3353	80.963	89.1091	196.387	223.492	206.947	83.8025	208.942	2.49327	PF00717	Peptidase S24/S26A/S26B	#N/A	#N/A	#N/A	microsomal signal peptidase	0
bgh00426	309.026	326.904	320.195	200.174	204.195	222.273	318.709	208.881	0.655397	PF00155	Aminotransferase, class I/classII	Aminotran_1_2	GO:pyridoxal phosphate binding	GO:0030170	aspartate aminotransferase, AAT2	0
bgh05166	223.187	223.274	233.298	176.35	195.111	253.931	226.587	208.464	0.92002	PF05160	DSS1/SEM1	#N/A	#N/A	#N/A	26 proteasome complex subunit Sem1	0
bgh00976	162.854	179.936	178.854	183.62	219.338	219.243	173.881	207.401	1.19277	PF12710	unintegrated	#N/A	#N/A	#N/A	putative phosphoserine phosphatase	0
bgh00300	396.363	404.701	408.542	208.655	195.092	217.259	403.202	207.002	0.513395	PF08407	Chitin synthase N-terminal	Chitin_synth_1N	GO:chitin synthase activity	GO:0004100	chitin synthase/hypothetical protein	GT2
bgh03479	119.038	128.526	122.525	179.212	215.324	226.356	123.363	206.964	1.67768	PF06645	Microsomal signal peptidase 12kDa subunit	SPC12	GO:peptidase activity	GO:0008233	microsomal signal peptidase 12kDa subunit	0
bgh03691	79.8693	87.982	83.3487	208.225	213.527	197.789	83.7333	206.513	2.46632	#N/A	#N/A	#N/A	#N/A	#N/A	CSEP0132	0
bgh04703	140.017	151.998	140.354	166.104	213.751	238.772	144.123	206.209	1.43079	PF00231	ATPase, F1 complex, gamma subunit	ATP-synt	GO:proton-transporting ATP synthase activity, rotational mechanism	GO:0046933	0	0
bgh00609	258.244	267.547	266.923	173.478	197.76	246.58	264.238	205.939	0.779371	PF02771	Acyl-CoA dehydrogenase, N-terminal	Acyl-CoA_dh_N	GO:oxidoreductase activity, acting on the CH-CH group of donors	GO:0016627	acyl-CoA dehydrogenase	0
bgh01016	94.9134	103.708	93.7737	177.797	228.834	208.737	97.4651	205.123	2.10458	PF00400	WD40 repeat	WD40	GO:protein binding	GO:0005515	putative protein transport protein sec-13	0
bgh004373000002001	8.35843	12.0977	9.38146	244.16	217.813	153.079	9.94586	205.018	20.6134	#N/A	#N/A	#N/A	#N/A	#N/A	CSEP0407	0
bgh00635	140.242	151.578	151.295	166.963	178.6	264.2	147.705	203.254	1.37609	PF00106	Short-chain dehydrogenase/reductase SDR	adh_short	GO:oxidoreductase activity	GO:0016491	short chain dehydrogenase/reductase/methylenetetrahydrofolate reductase/MET12	0
bgh00503	61.5271	66.8057	65.1157	179.953	210.508	217.731	64.4828	202.731	3.14395	#N/A	#N/A	#N/A	#N/A	#N/A	hypothetical protein	0
bgh001319000001001	332.651	349.672	346.634	216.528	190.026	201.21	342.985	202.588	0.590661	#N/A	#N/A	#N/A	#N/A	#N/A	hypothetical protein	0
bgh02494	212.27	216.588	222.862	198.07	215.228	194.029	217.24	202.442	0.931883	PF08030	Ferric reductase, NAD binding	NAD_binding_6	GO:oxidoreductase activity	GO:0016491	ferric-chelate reductase	0
bgh01093	132.972	131.108	122.295	182.653	204.884	218.509	128.792	202.016	1.56855	#N/A	#N/A	#N/A	#N/A	#N/A	conserved predicted protein	0
bgh005703000001001	106.223	103.224	101.031	213.728	185.282	203.612	103.492	200.874	1.94095	PF13465	unintegrated	#N/A	#N/A	#N/A	C2H2 finger domain protein	0
bgh03663	521.922	512.618	536.835	189.711	182.613	229.743	523.792	200.689	0.383146	PF00071	Small GTPase superfamily	Ras	GO:GTP binding	GO:0005525	Rho GTPase Rho1	0
bgh00982	87.291	88.2989	91.8974	191.92	234.115	174.803	89.1624	200.279	2.24623	PF13414	unintegrated	#N/A	#N/A	#N/A	putative DnaJ domain-containing protein	0
bgh04342	159.1	149.487	165.108	188.149	206.214	205.756	157.899	200.04	1.26689	#N/A	#N/A	#N/A	#N/A	#N/A	hypothetical protein	0
bgh00947	144.797	154.173	148.187	192.361	205.053	202.472	149.053	199.962	1.34155	PF00399	Yeast PIR protein repeat	PIR	GO:structural constituent of cell wall	GO:0005199	Pir3p/putative covalently-linked cell wall protein	0
bgh00001	84.1412	88.5653	89.3924	186.76	183.706	228.524	87.3663	199.663	2.28536	PF00230	Major intrinsic protein	MIP	GO:transporter activity	GO:0005215	Aquaporin 1	0
bgh01906	217.22	226.66	213.272	201.83	200.991	195.943	219.05	199.588	0.911151	PF00400	WD40 repeat	WD40	GO:protein binding	GO:0005515	WD domain containing protein	0
bgh04931	72.4744	78.9033	69.8497	185.711	208.802	203.03	73.7425	199.181	2.70103	PF13893	unintegrated	#N/A	#N/A	#N/A	0	0
bgh05288	195.176	205.114	211.001	178.419	191.433	225.54	203.764	198.464	0.973989	PF11976	Small ubiquitin-related modifier, SUMO	#N/A	#N/A	#N/A	ubiquitin-like protein	0
bgh06880	79.7455	80.9626	82.6995	184.266	218.933	190.433	81.1359	197.877	2.43884	#N/A	#N/A	#N/A	#N/A	#N/A	hypothetical protein	0
bgh01379	137.853	131.397	135.26	185.514	208.77	198.977	134.837	197.754	1.46662	PF00262	Calreticulin/calnexin	Calreticulin	GO:calcium ion binding	GO:0005509	calnexin precursor	0
bgh01296	93.7522	100.245	97.0007	193.558	208.166	190.013	96.9992	197.246	2.03348	PF01105	GOLD	EMP24_GP25L	GO:transport	GO:0006810	Erp5/endosomal cargo receptor	0
bgh00115	576.736	583.205	590.588	158.48	176.491	256.467	583.51	197.146	0.337862	PF00464	Serine hydroxymethyltransferase	SHMT	GO:transferase activity	GO:0016740	0	0
bgh01825	134.01	145.478	130.795	193.566	192.062	205.442	136.761	197.023	1.44064	PF12907	unintegrated	#N/A	#N/A	#N/A	hypothetical protein	0
bgh01237	320.463	341.922	327.84	204.591	182.013	202.7	330.075	196.435	0.595122	PF09362	Domain of unknown function DUF1996	#N/A	#N/A	#N/A	putative WSC domain-containing protein/conserved predicted protein	0
bgh01475	55.9557	53.3501	57.4393	203.773	183.015	201.683	55.5817	196.157	3.52917	#N/A	#N/A	#N/A	#N/A	#N/A	hypothetical protein	0
bgh04773	112.601	127.388	118.756	189.342	213.784	185.109	119.582	196.078	1.6397	#N/A	#N/A	#N/A	#N/A	#N/A	MFS sugar transporter	0
bgh003813000001001	31.0647	31.293	31.4315	211.575	205.734	170.226	31.2631	195.845	6.26443	#N/A	#N/A	#N/A	#N/A	#N/A	CSEP0390	0
bgh00554	145.9	152.892	140.59	182.736	213.447	189.528	146.461	195.237	1.33303	PF13646	unintegrated	#N/A	#N/A	#N/A	regulatory subunit A beta isoform/Serine/threonine-protein phosphatase 2A	0
bgh03209	51.6228	56.9838	52.2674	172.305	211.902	199.346	53.6247	194.518	3.62739	PF00939	Sodium/sulphate symporter	Na_sulph_symp	GO:transporter activity	GO:0005215	plasma membrane phosphate transporter	0
bgh03232	107.451	111.618	111.038	201.947	205.464	174.2	110.036	193.87	1.76188	PF06624	Endoplasmic reticulum, stress-associated Ramp4	RAMP4	GO:endoplasmic reticulum	GO:0005783	predicted conserved protein	0
bgh04525	114.32	140.134	130.77	201.448	185.421	193.438	128.408	193.435	1.50642	#N/A	#N/A	#N/A	#N/A	#N/A	conserved hypothetical protein	0
bgh01505	216.724	202.487	209.555	172.89	213.109	192.113	209.589	192.704	0.919439	PF00076	RNA recognition motif domain	RRM_1	GO:nucleic acid binding	GO:0003676	RNA binding protein	0
bgh00520	191.064	198.637	194.09	202.207	195.022	180.856	194.597	192.695	0.990228	PF13881	unintegrated	#N/A	#N/A	#N/A	E3 ubiquitin-protein ligase	0
bgh00848	98.3136	93.3027	96.0954	177.487	204.205	195.331	95.9039	192.341	2.00556	PF00080	Superoxide dismutase, copper/zinc binding domain	Sod_Cu	GO:metal ion binding	GO:0046872	hypothetical Cu/Zn superoxide dismutase	0
bgh04502	42.3189	42.5424	41.3511	208.451	199.992	167.031	42.0708	191.825	4.55957	PF01885	Phosphotransferase KptA/Tpt1	PTS_2-RNA	GO:transferase activity, transferring phosphorus-containing groups	GO:0016772	tRNA splicing 2 phosphotransferase 1	0
bgh005814000001001	98.0132	106.448	106.456	178.933	223.908	172.485	103.639	191.775	1.85042	PF01105	GOLD	EMP24_GP25L	GO:transport	GO:0006810	endosomal cargo receptor	0
bgh03100	140.365	141.361	134.545	193.651	199.076	182.423	138.757	191.716	1.38167	PF00137	V-ATPase proteolipid subunit C-like domain	ATP-synt_C	GO:hydrogen ion transmembrane transporter activity	GO:0015078	V-ATPase proteolipid subunit Ppa1	0
bgh06353	141.003	152.955	142.571	198.839	190.244	185.891	145.51	191.658	1.31715	HIGS	GH93	#N/A	#N/A	#N/A	conserved hypothetical protein/Sialidase superfamily/BNR/Asp-box repeat protein	GH93
bgh02112	149.446	173.853	166.867	163.824	204.733	206.067	163.389	191.542	1.17231	PF01124	Membrane-associated, eicosanoid/glutathione metabolism (MAPEG) protein	#N/A	#N/A	#N/A	glutathione S-transferase	0
bgh03048	46.8632	48.2228	49.429	182.324	207.778	183.095	48.1716	191.066	3.96635	PF02179	BAG domain	BAG	GO:chaperone binding	GO:0051087	BAG domain-containing protein	0
bgh00556	202.651	219.646	213.661	184.678	170.627	216.912	211.986	190.739	0.899772	PF00153	Mitochondrial substrate/solute carrier	#N/A	#N/A	#N/A	mitochondrial DNA replication protein	0
bgh02123	429.775	449.844	425.903	160.82	186.841	223.764	435.174	190.475	0.437699	#N/A	#N/A	#N/A	#N/A	#N/A	0	0
bgh02862	244.359	240.157	244.58	148.258	188.843	231.972	243.032	189.691	0.780518	PF02874	ATPase, alpha/beta subunit, N-terminal	ATP-synt_ab_N	GO:proton transport	GO:0015992	vacuolar ATP synthase subunit B	0
bgh03959	63.902	63.5789	64.7069	201.854	195.744	171.219	64.0626	189.606	2.95969	PF00025	Small GTPase superfamily, ARF/SAR type	Arf	GO:GTP binding	GO:0005525	putative ADP-ribosylation factor-like protein 1	0
bgh00575	264.235	270.901	263.86	166.651	183.181	218.663	266.332	189.498	0.711513	PF01575	MaoC-like domain	#N/A	#N/A	#N/A	peroxisomal multifunctional beta-oxidation protein	0
bgh02443	374.598	349.929	371.246	158.129	168.618	238.965	365.258	188.571	0.516268	PF00956	Nucleosome assembly protein (NAP)	NAP	GO:nucleosome assembly	GO:0006334	Nucleosome assembly protein 1-like 1	0
bgh04462	128.246	131.65	120.106	170.45	199.816	194.905	126.668	188.39	1.48728	#N/A	#N/A	#N/A	#N/A	#N/A	hypothetical protein	0
bgh01926	45.3336	50.0765	50.0665	163.452	204.176	197.404	48.4922	188.344	3.884	PF00067	Cytochrome P450	p450	GO:iron ion binding	GO:0005506	cytochrome P450	0
bgh004541000001001	147.957	154.943	142.062	166.747	202.595	194.971	148.32	188.104	1.26823	#N/A	#N/A	#N/A	#N/A	#N/A	conserved hypothetical protein	0
bgh00051	156.358	155.297	150.249	177.435	193.851	192.496	153.968	187.927	1.22056	PF00549	ATP-citrate lyase/succinyl-CoA ligase	Ligase_CoA	GO:catalytic activity	GO:0003824	succinyl-CoA ligase : LSC2 , LSC1	0
bgh05940	170.921	174.415	178.153	195.157	188.949	176.518	174.496	186.875	1.07094	PF12537	Golgi pH regulator, conserved domain	GPHR_N	GO:membrane	GO:0016020	Abscisic acid G-protein coupled receptor	0
bgh03893	190.972	185.055	186.41	182.894	190.846	185.358	187.479	186.366	0.994066	PF02353	Mycolic acid cyclopropane synthase	CMAS	GO:lipid biosynthetic process	GO:0008610	cyclopropane-fatty-acyl-phospholipid synthase OR cyclopropane-fatty-acyl-phospholipid synthase	0
bgh03513	201.587	221.932	221.798	167.006	183.475	207.882	215.106	186.121	0.865254	#N/A	#N/A	#N/A	#N/A	#N/A	hypothetical protein	0
bgh03528	477.235	433.088	476.991	175.778	178.507	203.497	462.438	185.927	0.402059	#N/A	#N/A	#N/A	#N/A	#N/A	GPI-anchored cell wall beta-1,3-endoglucanase EglC	0
bgh06505	169.905	172.562	172.14	181.238	195.121	180.792	171.535	185.717	1.08267	PF00450	Peptidase S10, serine carboxypeptidase	Peptidase_S10	GO:serine-type carboxypeptidase activity	GO:0004185	pheromone processing carboxypeptidase KexA	0
bgh05905	64.5064	63.8723	62.0823	211.167	195.29	149.363	63.487	185.273	2.91829	PF00328	Histidine phosphatase superfamily, clade-2	His_Phos_2	GO:acid phosphatase activity	GO:0003993	phytase	0
bgh01590	175.959	169.322	172.172	171.882	197.747	185.888	172.484	185.172	1.07356	PF07690	Major facilitator superfamily	MFS_1	GO:transmembrane transport	GO:0055085	MFS multidrug transporter	0
bgh02753	320.717	317.908	320.908	171.754	180.992	202.003	319.844	184.916	0.578144	PF02115	RHO protein GDP dissociation inhibitor	Rho_GDI	GO:Rho GDP-dissociation inhibitor activity	GO:0005094	RHO protein GDP dissociation inhibitor	0
bgh00193	634.877	649.073	630.706	145.229	168.489	240.556	638.219	184.758	0.28949	PF00248	NADP-dependent oxidoreductase domain	#N/A	#N/A	#N/A	NADPH-dependent D-xylose reductase	0
bgh00303	238.215	211.321	228.509	147.05	181.11	225.88	226.015	184.68	0.817114	PF00723	Glycoside hydrolase family 15	#N/A	#N/A	#N/A	glucoamylase	0
bgh04826	214.177	229.279	219.014	141.674	185.675	223.601	220.823	183.65	0.831661	PF04969	CS domain	#N/A	#N/A	#N/A	Hsp90 binding co-chaperone (Sba1)	0
bgh02337	24.4819	24.8185	23.9737	165.634	184.16	200.101	24.4247	183.298	7.50463	#N/A	#N/A	#N/A	#N/A	#N/A	CSEP0047	0
bgh00989	79.2498	87.531	82.6213	165.169	196.677	187.103	83.134	182.983	2.20106	PF00957	Synaptobrevin	Synaptobrevin	GO:vesicle-mediated transport	GO:0016192	Sec22 R-SNARE	0
bgh00753	34.4359	31.4877	32.1996	138.947	167.28	240.669	32.7077	182.299	5.57357	PF00268	Ribonucleotide reductase small subunit	Ribonuc_red_sm	GO:deoxyribonucleoside diphosphate metabolic process	GO:0009186	Ribonucleotide-diphosphate reductase	0
bgh05962	59.5673	58.9121	60.0185	176.023	189.723	181.147	59.4993	182.297	3.06386	PF13523	unintegrated	#N/A	#N/A	#N/A	siderophore biosynthesis protein	0
bgh03296	134.158	147.027	140.689	165.646	187.058	194.116	140.625	182.273	1.29617	PF09072	Translation machinery associated TMA7	#N/A	#N/A	#N/A	coiled-coil domain-containing protein	0
bgh04801	76.9793	80.3094	87.9391	165.386	188.598	192.715	81.7426	182.233	2.22935	PF07956	Protein of unknown function DUF1690	#N/A	#N/A	#N/A	DUF1690 domain-containing protei	0
bgh00975	135.825	164.188	153.965	177.207	195.391	173.308	151.326	181.969	1.2025	PF05348	Proteasome maturation factor UMP1	#N/A	#N/A	#N/A	putative proteasome maturation factor UMP1	0
bgh02029	126.999	139.009	143.622	163.269	180.599	201.832	136.543	181.9	1.33218	PF01423	Ribonucleoprotein LSM domain	#N/A	#N/A	#N/A	small nuclear ribonucleoprotein F	0
bgh00560	179.715	174.504	173.738	167.353	198.78	179.159	175.986	181.764	1.03284	PF13193	Domain of unknown function DUF4009	#N/A	#N/A	#N/A	peroxisomal coenzyme A synthetase	0
bgh02647	254.003	260.611	256.073	193.364	167.447	184.018	256.896	181.61	0.706941	PF01822	Carbohydrate-binding WSC	#N/A	#N/A	#N/A	ER membrane protein Wsc4	0
bgh03761	154.153	169.673	157.146	144.708	192.557	206.664	160.324	181.31	1.1309	PF00227	Proteasome, subunit alpha/beta	Proteasome	GO:threonine-type endopeptidase activity	GO:0004298	proteasome beta type 5 Nth hydrolase family	0
bgh04236	66.7164	77.5201	72.1886	171.133	193.904	178.743	72.1417	181.26	2.51255	#N/A	#N/A	#N/A	#N/A	#N/A	NADH-ubiquinone oxidoreductase 21.3 kDa subunit	0
bgh00148	274.816	289.251	278.82	157.218	177.846	207.285	280.962	180.783	0.643442	PF00171	Aldehyde dehydrogenase domain	Aldedh	GO:oxidoreductase activity	GO:0016491	0	0
bgh007181000001001	80.5401	87.924	86.289	175.278	194.557	172.43	84.9177	180.755	2.12859	PF03399	SAC3/GANP/Nin1/mts3/eIF-3 p25	#N/A	#N/A	#N/A	Putative Subunit of the 19S regulatory particle of the 26S proteasome lid	0
bgh01336	171.875	170.642	169.332	177.321	177.89	183.258	170.616	179.49	1.05201	#N/A	#N/A	#N/A	#N/A	#N/A	transcription initiation factor IIF subunit alpha	0
bgh00154	293.909	299.035	298.893	174.57	168.682	194.53	297.279	179.261	0.603006	PF01564	Spermidine/spermine synthases family	#N/A	#N/A	#N/A	0	0
bgh03706	215.079	211.135	199.375	181.04	159.901	193.127	208.53	178.023	0.853705	#N/A	#N/A	#N/A	#N/A	#N/A	secretory pathway protein	0
bgh003973000001001	132.652	145.3	138.42	173.225	179.648	181.083	138.791	177.985	1.2824	PF07719	Tetratricopeptide TPR2	#N/A	#N/A	#N/A	peptidyl-prolyl cis-trans isomerase	0
bgh06540	626.219	630.772	622.938	171.715	152.313	208.66	626.643	177.563	0.283356	PF02152	Dihydroneopterin aldolase/epimerase domain	FolB	GO:dihydroneopterin aldolase activity	GO:0004150	hypothetical protein/serine/threonine-protein kinase psk1	0
bgh04170	33.8679	41.8981	40.4438	232.345	178.305	118.117	38.7366	176.256	4.55011	PF00083	General substrate transporter	Sugar_tr	GO:transmembrane transporter activity	GO:0022857	MFS Transporter	0
bgh004129000001001	124.606	139.189	139.691	169.87	186.372	172.491	134.495	176.244	1.31041	PF04145	Ctr copper transporter	Ctr	GO:copper ion transmembrane transporter activity	GO:0005375	copper transporter protein	0
bgh001151000001001	254.814	268.647	251.603	188.32	165.799	174.043	258.355	176.054	0.681443	#N/A	#N/A	#N/A	#N/A	#N/A	Pal1 cell morphology protein	0
bgh06929	322.071	335.764	316.174	140.252	152.696	233.825	324.67	175.591	0.540829	PF00856	SET domain	SET	GO:protein binding	GO:0005515	SET domain-containing protein	0
bgh00749	270.927	304.496	277.644	162.311	174.734	189.478	284.356	175.508	0.617213	PF03227	Gamma interferon inducible lysosomal thiol reductase GILT	#N/A	#N/A	#N/A	hypothetical protein/contain GILT domain (Gamma interferon inducible lysosomal thiol reductase)	0
bgh02335	208.635	208.103	216.197	156.219	167.892	201.208	210.978	175.106	0.829973	PF01194	DNA-directed RNA polymerase, subunit N/Rpb10	RNA_pol_N	GO:DNA binding	GO:0003677	DNA-directed RNA polymerase N/8 kDa subunit	0
bgh02831	105.216	116.738	110.059	149.461	187.61	186.863	110.671	174.645	1.57805	PF01250	Ribosomal protein S6	Ribosomal_S6	GO:structural constituent of ribosome	GO:0003735	37S ribosomal protein Mrp17	0
bgh05334	104.141	116.859	115.724	147.297	174.714	201.371	112.241	174.461	1.55433	PF10780	Ribosomal protein L53, mitochondrial	#N/A	#N/A	#N/A	hypothetical protein/mitochondrial ribosomal protein L44	0
bgh01582	157.116	168.716	162.69	161.066	167.414	194.652	162.841	174.377	1.07085	PF05347	Complex 1 LYR protein	#N/A	#N/A	#N/A	NADH dehydrogenase 1 beta subcomplex subunit 9/Complex 1 LYR protein	0
bgh01178	19.983	21.4868	21.6197	195.975	198.02	129.051	21.0299	174.349	8.29052	#N/A	#N/A	#N/A	#N/A	#N/A	conserved predicted protein	0
bgh05717	301.768	277.895	286.733	173.456	166.2	182.569	288.799	174.075	0.602756	PF03370	Putative phosphatase regulatory subunit	CBM_21	GO:protein binding	GO:0005515	hypothetical protein	CBM21
bgh01557	621.114	592.588	600.01	187.623	153.774	180.514	604.57	173.97	0.287759	PF07690	Major facilitator superfamily	MFS_1	GO:transmembrane transport	GO:0055085	Putative MFS Transporter	0
bgh01172	175.211	187.972	180.649	151.351	172.206	197.415	181.277	173.657	0.957967	PF02780	Transketolase, C-terminal	Transketolase_C	GO:catalytic activity	GO:0003824	pyruvate dehydrogenase E1 component beta subunit/PDB1	0
bgh002868000001001	177.374	187.651	179.034	172.55	167.58	179.807	181.353	173.312	0.955662	PF00069	Protein kinase, catalytic domain	Pkinase	GO:protein kinase activity	GO:0004672	glycogen synthase kinase	0
bgh06822	223.56	239.795	242.163	136.813	177.009	205.576	235.172	173.133	0.736196	PF01592	NIF system FeS cluster assembly, NifU, N-terminal	NifU_N	GO:iron ion binding	GO:0005506	putative iron sulfur cluster assembly protein 1, mitochondrial precursor	0
bgh06853	183.621	192.927	190.305	171.147	160.704	187.178	188.951	173.01	0.915632	PF01423	Ribonucleoprotein LSM domain	#N/A	#N/A	#N/A	DOM34-interacting protein/small nuclear ribonucleoprotein LSM2	0
bgh01483	148.005	160.599	159.004	154.405	177.168	187.377	155.869	172.983	1.1098	PF01145	Band 7 protein	#N/A	#N/A	#N/A	putative prohibitin-1	0
bgh03997	157.896	162.293	162.942	155.138	175.907	187.194	161.044	172.746	1.07267	#N/A	#N/A	#N/A	#N/A	#N/A	conserved hypothetical protein	0
bgh01289	237.02	245.094	240.908	152.072	169.301	195.451	241.007	172.275	0.714811	#N/A	#N/A	#N/A	#N/A	#N/A	conserved predicted protein/putative member of the MARVEL superfamily	0
bgh02057	131.998	140.521	135.823	163.036	156.779	196.734	136.114	172.183	1.26499	PF08559	Nuclear envelope, Cut8	Cut8	GO:proteasome localization	GO:0031144	tethering factor for nuclear proteasome Cut8	0
bgh03287	204.996	219.611	215.112	166.459	178.369	170.89	213.239	171.906	0.806166	#N/A	#N/A	#N/A	#N/A	#N/A	conserved hypothetical protein	0
bgh00451	94.7063	99.6852	94.9582	177.75	159.524	176.831	96.4499	171.368	1.77676	PF04135	H/ACA ribonucleoprotein complex, subunit Nop10	Nop10p	GO:snoRNA binding	GO:0030515	ribosome biogenesis protein Nop10	0
bgh01062	116.894	128.358	128.05	157.11	177.938	178.718	124.434	171.255	1.37627	PF12838	4Fe-4S binding domain	Fer4_7	GO:iron-sulfur cluster binding	GO:0051536	NADH-ubiquinone oxidoreductase 23 kDa subunit	0
bgh04903	44.9512	50.0277	48.2404	164.853	192.772	154.572	47.7398	170.732	3.57631	PF07543	Protein trafficking Pga2	#N/A	#N/A	#N/A	conserved hypothetical protein	0
bgh03923	107.838	116.084	118.284	146.444	165.916	199.44	114.069	170.6	1.49559	PF11022	Protein of unknown function DUF2611	#N/A	#N/A	#N/A	F0-ATPase subunit K protein	0
bgh01425	91.7888	102.34	98.9438	166.571	174.508	170.584	97.6908	170.554	1.74586	PF05046	Ribosomal protein L49/IMG2	Img2	GO:structural constituent of ribosome	GO:0003735	mitochondrial large ribosomal subunit L49	0
bgh05071	87.9987	86.8858	88.0824	171.553	176.347	163.247	87.6556	170.382	1.94377	PF03162	Protein-tyrosine phosphatase, SIW14-like	#N/A	#N/A	#N/A	tyrosine-protein phosphatase SIW14	0
bgh02579	77.5587	82.092	76.3902	151.841	191.912	167.001	78.6803	170.251	2.16384	PF03388	Legume-like lectin	Lectin_leg-like	GO:membrane	GO:0016020	lectin family integral membrane protein, putative	0
bgh04433	103.306	109.161	110.549	163.525	168.761	175.508	107.672	169.265	1.57204	PF10183	NADH:ubiquinone oxidoreductase, ESSS subunit	#N/A	#N/A	#N/A	conserved hypothetical protein	0
bgh00402	175.293	180.519	165.447	157.285	177.757	172.333	173.753	169.125	0.973363	PF00656	Peptidase C14, caspase catalytic	Peptidase_C14	GO:cysteine-type endopeptidase activity	GO:0004197	aspartic protease	0
bgh01929	132.251	135.285	137.117	155.553	167.474	180.458	134.884	167.829	1.24424	PF02320	Ubiquinol-cytochrome C reductase hinge domain	#N/A	#N/A	#N/A	ubiquinol-cytochrome c reductase complex subunit	0
bgh02544	128.525	138.994	133.97	156.724	165.046	181.695	133.83	167.822	1.254	PF00271	Helicase, C-terminal	#N/A	#N/A	#N/A	ATP-dependent RNA helicase	0
bgh03755	110.026	119.41	121.054	151.913	178.901	171.355	116.83	167.39	1.43276	PF10282	Lactonase, 7-bladed beta propeller	#N/A	#N/A	#N/A	3-carboxymuconate cyclase	0
bgh00293	93.3978	107.281	101.417	136.281	177.069	188.756	100.699	167.369	1.66208	PF00677	Lumazine-binding domain	#N/A	#N/A	#N/A	0	0
bgh01023	431.815	415.721	420.969	148.931	157.144	196.007	422.835	167.361	0.395806	PF03144	Translation elongation factor EFTu/EF1A, domain 2	GTP_EFTU_D2	GO:GTP binding	GO:0005525	putative elongation factor 2	0
bgh04933	23.3379	23.9358	24.1123	244.895	154.975	102.021	23.7954	167.297	7.03065	PF04145	Ctr copper transporter	Ctr	GO:copper ion transmembrane transporter activity	GO:0005375	Ctr type low affinity copper transporter	0
bgh002404000001001	373.285	392.261	390.995	174.517	138.991	188.322	385.514	167.277	0.433906	#N/A	#N/A	#N/A	#N/A	#N/A	CSEP0353	0
bgh00855	116.75	121.459	123.376	166.545	158.533	172.572	120.528	165.883	1.3763	PF00153	Mitochondrial substrate/solute carrier	#N/A	#N/A	#N/A	ADP,ATP carrier protein	0
bgh00812	91.31	100.379	92.9243	164.424	164.03	165.907	94.8711	164.787	1.73696	#N/A	#N/A	#N/A	#N/A	#N/A	putative 54S ribosomal protein L25	0
bgh04950	64.9394	69.441	69.9486	152.745	162.472	178.284	68.1097	164.5	2.41523	PF08285	Dolichol-phosphate mannosyltransferase subunit 3	#N/A	#N/A	#N/A	dolichol phosphate mannosyltransferase subunit 3	0
bgh01071	75.9857	87.6033	86.6242	160.807	162.637	167.767	83.4044	163.737	1.96317	PF02936	Cytochrome c oxidase subunit IV family	COX4	GO:cytochrome-c oxidase activity	GO:0004129	Cytochrome c oxidase subunit V	0
bgh05207	111.024	112.523	112.075	189.358	165.332	135.19	111.874	163.293	1.45962	#N/A	#N/A	#N/A	#N/A	#N/A	conserved hypothetical protein	0
bgh06526	295.369	313.169	308.476	162.531	153.67	172.368	305.671	162.856	0.532783	PF00566	Rab-GTPase-TBC domain	#N/A	#N/A	#N/A	putative TBC1 domain family member 14	0
bgh02948	185.894	194.814	194.866	147.29	161.777	179.038	191.858	162.702	0.848033	PF00227	Proteasome, subunit alpha/beta	Proteasome	GO:threonine-type endopeptidase activity	GO:0004298	Beta 1 subunit of the 20S proteasome	0
bgh03255	647.018	631.098	638.135	176.602	147.889	163.059	638.75	162.517	0.254429	#N/A	#N/A	#N/A	#N/A	#N/A	integral membrane protein	0
bgh05042	32.7895	31.5187	31.38	163.975	170.458	152.971	31.896	162.468	5.09367	PF00722	Glycoside hydrolase, family 16	Glyco_hydro_16	GO:hydrolase activity, hydrolyzing O-glycosyl compounds	GO:0004553	endo-1,3(4)-beta-glucanase	GH16
bgh00072	186.864	185.568	184.109	134.434	164.346	188.574	185.514	162.451	0.875684	PF02852	Pyridine nucleotide-disulphide oxidoreductase, dimerisation	Pyr_redox_dim	GO:cell redox homeostasis	GO:0045454	Dihydrolipoamide dehydrogenase	0
bgh03659	104.121	110.885	112.645	151.473	163.485	172.231	109.217	162.397	1.48691	#N/A	#N/A	#N/A	#N/A	#N/A	conserved hypothetical protein	0
bgh05774	5.00167	3.97063	3.78253	212.048	155.642	119.156	4.25161	162.282	38.1695	PF00071	Small GTPase superfamily	Ras	GO:GTP binding	GO:0005525	Ras family protein	0
bgh02024	43.1994	45.9431	45.1194	154.565	166.219	165.612	44.754	162.132	3.62275	PF01215	Cytochrome c oxidase, subunit Vb	COX5B	GO:cytochrome-c oxidase activity	GO:0004129	Cytochrome c oxidase	0
bgh00512	110.005	106.693	107.036	164.843	163.025	158.068	107.911	161.979	1.50104	PF00005	ABC transporter-like	ABC_tran	GO:ATP binding	GO:0005524	peroxisomal fatty acid ABC transporter	0
bgh00084	129.804	149.287	138.933	136.726	165.134	183.944	139.341	161.935	1.16215	PF01127	Succinate dehydrogenase/Fumarate reductase, transmembrane subunit	Sdh_cyt	GO:oxidoreductase activity, acting on the CH-CH group of donors	GO:0016627	succinate dehydrogenase cytochrome b / SDH3	0
bgh00608	547.337	535.885	543.903	149.949	130.558	203.486	542.375	161.331	0.297453	PF02771	Acyl-CoA dehydrogenase, N-terminal	Acyl-CoA_dh_N	GO:oxidoreductase activity, acting on the CH-CH group of donors	GO:0016627	isovaleryl-CoA dehydrogenase	0
bgh02285	86.0306	86.9999	82.0559	149.519	178.811	155.316	85.0288	161.216	1.89601	PF07915	Glucosidase II beta subunit-like	#N/A	#N/A	#N/A	misfolded glycoproteins degradation protein Yos9	0
bgh00770	140.366	138.497	148.477	142.672	172.008	168.413	142.447	161.031	1.13046	PF00085	Thioredoxin domain	Thioredoxin	GO:cell redox homeostasis	GO:0045454	0	0
bgh004772000001001	163.434	156.185	147.759	129.806	162.045	191.05	155.792	160.967	1.03321	PF00118	Chaperonin Cpn60/TCP-1	Cpn60_TCP1	GO:ATP binding	GO:0005524	heat shock protein 60, mitochondrial precursor	0
bgh02878	401.811	445.653	424.592	162.934	143.701	175.947	424.018	160.861	0.379372	#N/A	#N/A	#N/A	#N/A	#N/A	hypothetical protein	0
bgh04381	128.722	134.577	131.588	141.023	161.549	179.153	131.629	160.575	1.21991	PF10075	unintegrated	#N/A	#N/A	#N/A	Eukaryotic translation initiation factor 3 subunit K	0
bgh01370	3.5611	3.46034	2.5529	176.056	191.844	112.869	3.19144	160.256	50.2143	PF08423	DNA recombination and repair protein Rad51, C-terminal	#N/A	#N/A	#N/A	recA	0
bgh06199	99.9836	105.659	107.268	147.649	165.052	167.856	104.303	160.186	1.53577	#N/A	#N/A	#N/A	#N/A	#N/A	putative 37S mitochondrial ribosomal protein S11	0
bgh003813000003001	141.09	149.245	137.333	161.468	150.967	168.061	142.556	160.166	1.12353	#N/A	#N/A	#N/A	#N/A	#N/A	Bgh-specific hypothetical protein	0
bgh02920	65.3869	73.8548	67.7972	131.569	156.333	192.268	69.013	160.057	2.31922	PF00705	Proliferating cell nuclear antigen, PCNA, N-terminal	PCNA_N	GO:DNA binding	GO:0003677	proliferating cell nuclear antigen	0
bgh05518	131.442	132.461	133.716	138.396	159.736	180.632	132.54	159.588	1.20408	PF02817	E3 binding	E3_binding	GO:transferase activity, transferring acyl groups	GO:0016746	Dihydrolipoamide acetyltransferase	0
bgh00959	118.887	113.918	116.119	161.26	153.191	162.931	116.308	159.127	1.36816	PF00271	Helicase, C-terminal	#N/A	#N/A	#N/A	putative ATP-dependent RNA helicase dbp2	0
bgh05165	67.2449	72.2695	68.5219	150.07	182.802	144.104	69.3454	158.992	2.29275	PF00810	ER lumen protein retaining receptor	ER_lumen_recept	GO:ER retention sequence binding	GO:0046923	putative HDEL receptor	0
bgh06597	72.146	79.8421	79.1911	142.107	171.885	162.81	77.0597	158.934	2.06247	PF04622	ERG2/sigma1 receptor-like	#N/A	#N/A	#N/A	C-8 sterol isomerase/erg2	0
bgh02239	72.6682	72.83	78.6691	145.844	174.523	155.781	74.7224	158.716	2.12407	PF01086	Clathrin light chain	Clathrin_lg_ch	GO:structural molecule activity	GO:0005198	Putative Clathrin light chain	0
bgh005293000001001	430.182	429.308	430.37	170.056	136.029	167.286	429.953	157.79	0.366994	#N/A	#N/A	#N/A	#N/A	#N/A	conserved hypothetical protein	0
bgh00195	77.3361	80.712	78.4715	154.479	156.004	162.444	78.8399	157.643	1.99953	PF04733	Coatomer, epsilon subunit	Coatomer_E	GO:structural molecule activity	GO:0005198	coatomer subunit epsilon	0
bgh00893	72.8662	75.5999	73.1236	136.583	161.267	174.956	73.8633	157.602	2.1337	PF08498	Sterol methyltransferase C-terminal	Sterol_MT_C	GO:methyltransferase activity	GO:0008168	sterol 24-c-methyltransferase/erg6	0
bgh005088000001001	94.6321	98.0384	92.8964	179.568	147.401	145.705	95.189	157.558	1.65521	#N/A	#N/A	#N/A	#N/A	#N/A	serine/threonine protein kinase domain protein	0
bgh01600	304.833	313.135	306.681	143.471	148.603	180.351	308.216	157.475	0.510924	PF06609	Fungal trichothecene efflux pump	#N/A	#N/A	#N/A	Putative MFS transporter	0
bgh05041	217.5	229.713	225.292	150.639	150.445	170.127	224.169	157.07	0.70068	PF03669	Uncharacterised protein family UPF0139	#N/A	#N/A	#N/A	Conserved hypothetical protein	0
bgh02845	81.2797	89.2124	91.4128	159.917	161.172	149.553	87.3016	156.88	1.79699	PF05493	ATPase, V0 complex, subunit e1/e2	ATP_synt_H	GO:hydrogen ion transmembrane transporter activity	GO:0015078	vacuolar ATP synthase subunit e, putative	0
bgh00530	141.329	149.289	143.864	160.749	153.687	155.486	144.827	156.641	1.08157	PF00153	Mitochondrial substrate/solute carrier	#N/A	#N/A	#N/A	mitochondrial carrier protein	0
bgh01917	121.468	126.11	126.68	147.022	148.606	171.54	124.753	155.722	1.24825	PF09598	Stm1, N-terminal	#N/A	#N/A	#N/A	telomere and ribosome associated protein/elicitor protein	0
bgh04823	118.143	108.235	111.603	149.371	170.453	146.979	112.66	155.601	1.38115	PF08238	Sel1-like	#N/A	#N/A	#N/A	ubiquitin-protein ligase Sel1/Ubx2	0
bgh00735	116.001	115.865	125.689	148.687	152.667	164.944	119.185	155.433	1.30413	#N/A	#N/A	#N/A	#N/A	#N/A	0	0
bgh03428	72.2451	84.1775	78.5916	143.251	158.305	164.585	78.338	155.38	1.98346	PF02833	DHHA2	DHHA2	GO:pyrophosphatase activity	GO:0016462	exopolyphosphatase	0
bgh03620	114.532	121.498	119.005	148.469	166.807	150.041	118.345	155.106	1.31063	PF10584	Proteasome, alpha-subunit, N-terminal domain	Proteasome_A_N	GO:endopeptidase activity	GO:0004175	proteasome subunit alpha type-4	0
bgh05350	98.3639	113.891	104.454	162.618	151.145	151.035	105.57	154.933	1.46759	PF08656	DASH complex subunit Dad3	DASH_Dad3	GO:attachment of spindle microtubules to kinetochore	GO:0008608	conserved hypothetical protein	0
bgh01105	286.554	290.319	287.537	137.732	146.653	178.964	288.137	154.45	0.536029	PF01749	Importin-alpha, importin-beta-binding domain	IBB	GO:protein transporter activity	GO:0008565	putative importin subunit alpha-1	0
bgh03838	442.271	446.355	459.447	125.56	138.264	198.448	449.358	154.091	0.342913	PF10281	Stress-responsive protein Ish1	#N/A	#N/A	#N/A	stress response protein (Ish1)	0
bgh01069	152.709	161.795	161.802	146.601	147.529	167.741	158.769	153.957	0.969692	PF05676	NADH:ubiquinone oxidoreductase, B18 subunit	NDUF_B7	GO:NADH dehydrogenase activity	GO:0003954	NADH-ubiquinone oxidoreductase B18	0
bgh01994	298.613	297.033	290.502	125.113	149.082	187.336	295.382	153.844	0.520829	PF00271	Helicase, C-terminal	#N/A	#N/A	#N/A	eukaryotic initiation factor 4A	0
bgh03103	148.346	142.267	149.53	157.873	165.636	136.461	146.714	153.323	1.04505	PF04185	Phosphoesterase	Phosphoesterase	GO:hydrolase activity, acting on ester bonds	GO:0016788	acid phosphatase	0
bgh04009	40.6672	41.4527	42.6306	126.114	163.523	170.062	41.5835	153.233	3.68494	PF01284	MARVEL-like domain	MARVEL	GO:membrane	GO:0016020	hypothetical protein	0
bgh05232	94.5882	103.597	100.273	135.504	152.463	171.025	99.4861	152.997	1.53788	PF00173	Cytochrome b5-like heme/steroid binding domain	#N/A	#N/A	#N/A	putative cytochrome b5	0
bgh00177	281.156	278.331	276.88	132.467	148.605	176.895	278.789	152.656	0.547567	PF02852	Pyridine nucleotide-disulphide oxidoreductase, dimerisation	Pyr_redox_dim	GO:cell redox homeostasis	GO:0045454	0	0
bgh00378	332.754	359.884	361.121	152.399	146.887	157.97	351.253	152.418	0.433928	PF04116	Fatty acid hydroxylase	FA_hydroxylase	GO:iron ion binding	GO:0005506	sphinganine hydroxylase/sur2	0
bgh005534000001001	51.9995	55.8902	51.8773	174.159	137.579	144.617	53.2556	152.118	2.85638	#N/A	#N/A	#N/A	#N/A	#N/A	G1/S-specific cyclin CLN1	0
bgh00395	115.702	118.407	115.71	146.236	157.524	152.559	116.606	152.106	1.30444	PF01412	Arf GTPase activating protein	ArfGap	GO:GTPase activator activity	GO:0005096	arf GTPase-activating protein	0
bgh05183	68.5749	69.7205	73.4438	144.331	170.448	141.506	70.5797	152.095	2.15494	PF09802	Sec62/63 complex, subunit Sec66	#N/A	#N/A	#N/A	translocation protein sec66	0
bgh01809	87.7018	94.5714	94.0559	160.69	146.738	148.538	92.1097	151.988	1.65008	PF00025	Small GTPase superfamily, ARF/SAR type	Arf	GO:GTP binding	GO:0005525	ADP-ribosylation factor family protein	0
bgh003422000001001	34.7492	39.2747	36.819	210.843	151.383	93.2169	36.9476	151.814	4.10891	#N/A	#N/A	#N/A	#N/A	#N/A	hypothetical protein	0
bgh04664	127.488	126.792	133.95	146.056	146.368	162.698	129.41	151.707	1.1723	PF00076	RNA recognition motif domain	RRM_1	GO:nucleic acid binding	GO:0003676	hypothetical protein similar to RNA binding domain-containing protein	0
bgh007132000001001	129.118	125.29	134.251	163.296	155.971	134.565	129.553	151.277	1.16769	#N/A	#N/A	#N/A	#N/A	#N/A	predicted protein	0
bgh03543	64.8379	73.0936	76.3931	136.146	160.191	155.588	71.4415	150.642	2.1086	#N/A	#N/A	#N/A	#N/A	#N/A	hypothetical protein	0
bgh03178	137.439	142.93	136.848	119.304	164.567	166.541	139.072	150.138	1.07956	PF00004	ATPase, AAA-type, core	AAA	GO:ATP binding	GO:0005524	26S protease regulatory subunit 4	0
bgh02734	95.55	104.93	102.234	136.552	156.28	156.319	100.905	149.717	1.48375	PF03928	Domain of unknown function DUF336	#N/A	#N/A	#N/A	DUF967 domain protein	0
bgh01074	81.9651	87.5819	86.0481	137.427	157.474	152.327	85.1984	149.076	1.74975	PF06726	Bladder cancer-related BC10-like	#N/A	#N/A	#N/A	hypothetical protein	0
bgh03021	237.248	227.668	218.448	129.481	151.92	165.286	227.788	148.896	0.653659	PF13465	unintegrated	#N/A	#N/A	#N/A	zinc finger protein	0
bgh01012	74.3437	77.7972	82.0587	141.239	161.813	142.937	78.0665	148.663	1.90431	PF05255	Uncharacterised protein family UPF0220	#N/A	#N/A	#N/A	UPF0220 domain protein	0
bgh00670	98.6152	98.8987	106.002	143.274	151.751	150.371	101.172	148.465	1.46746	PF10681	Chaperone, endoplasmic reticulum protein-folding, fungi	#N/A	#N/A	#N/A	Molecular chaperone involved in protein folding in the ER/rot-1	0
bgh00874	161.317	168.578	166.011	154.135	141.378	148.87	165.302	148.128	0.896102	PF02020	W2 domain	W2	GO:protein binding	GO:0005515	putative eukaryotic translation initiation factor 5	0
bgh03066	384.479	407.364	401.823	125.774	133.945	184.097	397.889	147.939	0.371809	PF00670	S-adenosyl-L-homocysteine hydrolase, NAD binding domain	#N/A	#N/A	#N/A	S-adenosylhomocysteine hydrolase	0
bgh01901	175.921	162.435	163.136	149.077	157.945	136.751	167.164	147.925	0.884908	PF07647	Sterile alpha motif, type 2	SAM_2	GO:protein binding	GO:0005515	v-SNARE/VTS1	0
bgh05168	107.321	120.965	115.525	154.668	136.675	152.253	114.603	147.866	1.29024	PF07019	unintegrated	#N/A	#N/A	#N/A	Rab5-interacting protein	0
bgh01782	119.941	134.975	135.344	132.921	152.643	156.565	130.087	147.376	1.13291	PF10200	NADH:ubiquinone oxidoreductase, iron-sulphur subunit 5	#N/A	#N/A	#N/A	hypothetical protein similar to NADH:ubiquinone oxidoreductase	0
bgh02728	170.449	167.012	171.686	184.003	143.238	114.547	169.716	147.263	0.867701	#N/A	#N/A	#N/A	#N/A	#N/A	hypothetical protein	0
bgh00045	104.762	106.446	109.295	119.824	156.994	164.382	106.834	147.067	1.37659	PF00364	Biotin/lipoyl attachment	#N/A	#N/A	#N/A	KGD2/dihydrolipoyl transsuccinylase subunit / KGD2	0
bgh04296	18.9889	20.5408	15.9412	198.259	144.599	96.985	18.4903	146.614	7.92925	#N/A	#N/A	#N/A	#N/A	#N/A	conserved hypothetical protein	0
bgh005860000001001	85.4313	82.5672	82.6453	146.059	149.673	144.094	83.5479	146.609	1.75478	PF00069	Protein kinase, catalytic domain	Pkinase	GO:protein kinase activity	GO:0004672	cAMP-dependent protein kinase A catalytic subunit	0
bgh02675	166.1	169.032	163.393	127.352	151.626	160.826	166.175	146.602	0.882212	#N/A	#N/A	#N/A	#N/A	#N/A	conserved hypothetical protein	0
bgh03157	156.85	151.283	155.782	125.826	144.932	167.932	154.638	146.23	0.945625	PF03151	Domain of unknown function DUF250	#N/A	#N/A	#N/A	conserved hypothetical protein	0
bgh01814	224.469	232.156	221.464	128.191	133.865	176.45	226.029	146.169	0.64668	PF09280	XPC-binding domain	XPC-binding	GO:damaged DNA binding	GO:0003684	nucleotide excision repair protein RAD23	0
bgh00061	152.262	161.176	156.575	125.512	137.096	175.164	156.671	145.924	0.931407	PF01182	Glucosamine/galactosamine-6-phosphate isomerase	Glucosamine_iso	GO:carbohydrate metabolic process	GO:0005975	6-phosphogluconolactonase / SOL/SOL4	0
bgh02207	139.517	139.433	136.302	143.487	152.328	141.372	138.418	145.729	1.05282	PF04882	Peroxin-3	Peroxin-3	GO:peroxisome organization	GO:0007031	hypothetical protein	0
bgh01301	54.6776	56.062	55.2418	133.591	156.767	146.626	55.3271	145.661	2.63273	PF00107	Alcohol dehydrogenase, C-terminal	ADH_zinc_N	GO:zinc ion binding	GO:0008270	putative mitochondrial enoyl reductase	0
bgh02342	590.188	594.535	589.987	134.04	119.972	182.855	591.57	145.623	0.246163	PF03060	2-nitropropane dioxygenase, NPD	NMO	GO:nitronate monooxygenase activity	GO:0018580	oxidoreductase, 2-nitropropane dioxygenase family, putative	0
bgh05129	35.834	40.3742	36.3164	131.078	151.673	153.622	37.5082	145.458	3.87802	#N/A	#N/A	#N/A	#N/A	#N/A	CSEP0242	0
bgh01834	74.9294	81.9708	78.1657	154.456	140.964	140.583	78.3553	145.334	1.85481	#N/A	#N/A	#N/A	#N/A	#N/A	integral membrane protein	0
bgh02889	171.454	165.727	167.045	132.102	156.647	145.548	168.075	144.765	0.861311	#N/A	#N/A	#N/A	#N/A	#N/A	protein phosphatase 2A regulatory B	0
bgh00604	397.714	414.698	397.139	121.508	142.059	170.649	403.184	144.739	0.35899	PF00106	Short-chain dehydrogenase/reductase SDR	adh_short	GO:oxidoreductase activity	GO:0016491	short-chain dehydrogenase/reductase	0
bgh01463	194.62	190.877	192.269	143.741	140.1	150.299	192.589	144.713	0.751411	PF00069	Protein kinase, catalytic domain	Pkinase	GO:protein kinase activity	GO:0004672	putative mitogen-activated protein kinase HOG1	0
bgh02638	113.649	123.918	121.322	160.089	144.78	129.038	119.63	144.636	1.20903	#N/A	#N/A	#N/A	#N/A	#N/A	hypothetical protein	0
bgh02315	141.75	155.989	147.704	126.393	144.994	162.255	148.481	144.547	0.973504	PF00719	Inorganic pyrophosphatase	Pyrophosphatase	GO:magnesium ion binding	GO:0000287	inorganic pyrophosphatase	0
bgh00155	61.4856	61.3996	59.3661	137.848	153.703	141.851	60.7504	144.468	2.37805	PF00278	Orn/DAP/Arg decarboxylase 2, C-terminal	Orn_DAP_Arg_deC	GO:catalytic activity	GO:0003824	0	0
bgh01255	266.829	270.867	254.084	145.726	138.615	148.802	263.927	144.381	0.547048	PF00179	Ubiquitin-conjugating enzyme, E2	#N/A	#N/A	#N/A	Ubiquitin conjugating enzyme E2	0
bgh01662	81.5782	91.5924	86.392	132.288	153.834	146.604	86.5209	144.242	1.66714	PF01221	Dynein light chain, type 1/2	Dynein_light	GO:microtubule-based process	GO:0007017	dynein light chain type 1	0
bgh01383	95.9179	97.8093	100.327	148.054	143.959	139.586	98.018	143.866	1.46776	#N/A	#N/A	#N/A	#N/A	#N/A	conserved predicted protein	0
bgh06448	177.627	177.099	171.496	144.407	140.235	145.439	175.407	143.361	0.817301	#N/A	#N/A	#N/A	#N/A	#N/A	hypothetical protein	0
bgh02426	61.7508	67.7877	71.0603	137.293	151.68	140.961	66.8663	143.311	2.14326	PF01105	GOLD	EMP24_GP25L	GO:transport	GO:0006810	endosomal cargo receptor (Erv25)	0
bgh00340	76.6621	78.5789	78.9187	132.234	156.623	140.64	78.0532	143.165	1.8342	#N/A	#N/A	#N/A	#N/A	#N/A	hypothetical protein	0
bgh02259	52.8836	55.8538	54.9112	168.153	148.512	112.75	54.5495	143.138	2.624	PF00264	Tyrosinase	Tyrosinase	GO:oxidoreductase activity	GO:0016491	Putative tyrosinase	0
bgh005344000001001	50.0176	54.0767	54.0433	127.733	156.444	144.905	52.7125	143.027	2.71334	#N/A	#N/A	#N/A	#N/A	#N/A	ribonuclease T2	0
bgh05995	141.083	144.245	149.279	147.333	136.451	144.977	144.869	142.92	0.986549	PF01138	Exoribonuclease, phosphorolytic domain 1	#N/A	#N/A	#N/A	3 exoribonuclease	0
bgh000207000001001	20.1022	19.315	18.4707	160.799	163.651	103.545	19.296	142.665	7.3935	#N/A	#N/A	#N/A	#N/A	#N/A	conserved hypothetical protein	0
bgh00316	21.5307	21.8041	22.9972	134.115	142.99	150.841	22.1107	142.649	6.45158	PF00069	Protein kinase, catalytic domain	Pkinase	GO:protein kinase activity	GO:0004672	cell division control protein 2 / cyclin-dependent protein kinase	0
bgh03291	71.7761	75.0202	70.306	135.899	158.221	133.397	72.3674	142.506	1.96919	PF04117	Mpv17/PMP22	Mpv17_PMP22	GO:integral component of membrane	GO:0016021	integral membrane protein, Mpv17/PMP22 family	0
bgh01198	86.7124	88.6053	83.6893	126.603	156.741	143.326	86.3357	142.223	1.64733	PF05827	BIG/ATPase V1 complex, subunit S1	#N/A	#N/A	#N/A	ATP-synthase S1	0
bgh03230	166.355	156.379	160.557	124.313	129.235	171.607	161.097	141.718	0.879706	PF00076	RNA recognition motif domain	RRM_1	GO:nucleic acid binding	GO:0003676	transformer-SR ribonucleoprotein/RNA recognition motif containing protein	0
bgh000619000001001	621.542	563.565	597.423	136.883	123.894	163.318	594.177	141.365	0.237918	PF05730	Extracellular membrane protein, CFEM domain	#N/A	#N/A	#N/A	integral membrane protein	0
bgh02142	141.04	140.763	141.452	129.191	140.883	153.874	141.085	141.316	1.00164	PF05193	Peptidase M16, C-terminal domain	#N/A	#N/A	#N/A	mitochondrial processing peptidase beta subunit	0
bgh00158	368.953	365.202	377.082	142.988	120.242	160.362	370.412	141.197	0.38119	PF00491	Ureohydrolase	Arginase	GO:metal ion binding	GO:0046872	0	0
bgh03534	46.7937	48.903	45.2566	150.413	146.042	127.119	46.9844	141.191	3.00506	#N/A	#N/A	#N/A	#N/A	#N/A	GPI-anchored protein	0
bgh01060	135.936	144.598	155.258	119.553	138.904	163.868	145.264	140.775	0.969096	#N/A	#N/A	#N/A	#N/A	#N/A	mitochondrial membrane fission protein	0
bgh02090	56.4928	62.1846	60.2429	133.02	149.155	138.627	59.6401	140.267	2.3519	PF03366	YEATS	YEATS	GO:regulation of transcription, DNA-templated	GO:0006355	Transcription initiation factor TFIID subunit	0
bgh02496	135.874	152.113	150.582	144.845	131.014	144.873	146.19	140.244	0.959327	PF01920	Prefoldin beta-like	Prefoldin_2	GO:unfolded protein binding	GO:0051082	prefoldin subunit 2	0
bgh002309000001001	142.016	152.934	148.073	123.03	150.381	146.853	147.674	140.088	0.948629	#N/A	#N/A	#N/A	#N/A	#N/A	NADH-ubiquinone oxidoreductase 49 kDa subunit	0
bgh04337	118.835	126.684	123.423	116.376	141.574	161.994	122.981	139.981	1.13824	#N/A	#N/A	#N/A	#N/A	#N/A	NADH-ubiquinone oxidoreductase 14 kDa subunit	0
bgh00297	116.472	125.431	120.955	137.099	135.257	147.476	120.952	139.944	1.15701	PF01507	Phosphoadenosine phosphosulphate reductase	PAPS_reduct	GO:catalytic activity	GO:0003824	putative FAD synthetase	0
bgh00469	84.3562	83.8703	84.8152	156.456	138.392	124.262	84.3473	139.703	1.65629	PF10215	Oligosaccaryltransferase	#N/A	#N/A	#N/A	conserved hypothetical protein	0
bgh02225	65.7586	72.1064	64.3383	132.044	148.612	138.433	67.4011	139.696	2.07261	#N/A	#N/A	#N/A	#N/A	#N/A	NADH:ubiquinone oxidoreductase 6.6kD subunit	0
bgh05285	103.841	98.2229	98.5897	135.798	148.905	133.863	100.218	139.522	1.39219	PF03208	Prenylated rab acceptor PRA1	#N/A	#N/A	#N/A	prenylated Rab acceptor 1	0
bgh01500	205.19	226.268	218.282	137.268	134.27	146.303	216.58	139.28	0.64309	PF01253	Translation initiation factor SUI1	SUI1	GO:translation initiation factor activity	GO:0003743	Translation machinery-associated protein 22	0
bgh05264	276.313	305.207	309.032	123.631	124.209	169.473	296.851	139.104	0.4686	#N/A	#N/A	#N/A	#N/A	#N/A	hypothetical protein	0
bgh00079	334.203	348.723	339.264	122.124	128.477	166.398	340.73	138.999	0.407946	PF03953	Tubulin/FtsZ, 2-layer sandwich domain	#N/A	#N/A	#N/A	TUB2 beta-tubulin	0
bgh02697	77.0381	85.8631	75.5152	135.819	136.645	144.44	79.4721	138.968	1.74864	PF04178	Vesicle transport protein, Got1/SFT2-like	Got1	GO:vesicle-mediated transport	GO:0016192	Golgi traffic protein SFT2	0
bgh04731	100.144	108.518	97.6241	118.167	145.567	152.793	102.096	138.843	1.35993	PF05821	NADH:ubiquinone oxidoreductase, ASHI subunit	NDUF_B8	GO:NADH dehydrogenase activity	GO:0003954	NADH:ubiquinone oxidoreductase 20.1kD subunit	0
bgh00133	244.915	244.1	239.664	121.993	131.124	163.208	242.893	138.775	0.571343	PF03435	Saccharopine dehydrogenase / Homospermidine synthase	Sacchrp_dh_NADP	GO:oxidoreductase activity	GO:0016491	0	0
bgh03928	58.2367	66.0851	67.9443	130.966	135.719	149.426	64.0887	138.704	2.16425	PF00484	Carbonic anhydrase	Pro_CA	GO:carbonate dehydratase activity	GO:0004089	carbonic anhydrase	0
bgh02587	103.503	107.411	114.237	128.804	129.978	156.994	108.383	138.592	1.27872	PF01849	Nascent polypeptide-associated complex NAC domain	#N/A	#N/A	#N/A	nascent polypeptide-associated complex subunit beta	0
bgh02135	73.4083	79.7503	77.4179	129.159	142.718	141.879	76.8588	137.919	1.79444	PF05680	ATPase, F0 complex, subunit E, mitochondrial	ATP-synt_E	GO:hydrogen ion transmembrane transporter activity	GO:0015078	conserved predicted protein	0
bgh05210	221.176	219.896	214.173	121.695	129.057	162.785	218.415	137.846	0.631119	PF02874	ATPase, alpha/beta subunit, N-terminal	ATP-synt_ab_N	GO:proton transport	GO:0015992	vacuolar ATP synthase catalytic subunit A	0
bgh00006	156.579	173.409	168.783	137.966	127.407	145.662	166.257	137.012	0.824095	PF00957	Synaptobrevin	Synaptobrevin	GO:vesicle-mediated transport	GO:0016192	SNARE protein Ykt6	0
bgh006725000001001	511.726	526.534	520.926	115.643	117.745	177.602	519.729	136.997	0.263592	PF00465	Alcohol dehydrogenase, iron-type	Fe-ADH	GO:oxidoreductase activity	GO:0016491	Fe-containing alcohol dehydrogenase	0
bgh03774	136.061	137.049	131.119	143.64	126.823	140.523	134.743	136.995	1.01671	PF11779	Small subunit of serine palmitoyltransferase-like	#N/A	#N/A	#N/A	hypothetical protein	0
bgh02206	157.211	166.842	161.132	120.154	130.4	160.378	161.728	136.977	0.846959	#N/A	#N/A	#N/A	#N/A	#N/A	hypothetical protein	0
bgh01305	112.015	115.627	107.432	130.275	129.239	151.155	111.691	136.89	1.22561	PF08038	Mitochondrial import receptor subunit TOM7	Tom7	GO:protein import into mitochondrial matrix	GO:0030150	putative folate carrier protein/putative TOM complex component Tom7	0
bgh06067	101.682	113.493	113.154	132.308	138.318	137.953	109.443	136.193	1.24442	PF06212	GRIM-19	#N/A	#N/A	#N/A	NADH-ubiquinone oxidoreductase subunit GRIM-19	0
bgh00151	175.005	171.714	168.15	131.069	133.587	143.37	171.623	136.009	0.792484	PF01380	Sugar isomerase (SIS)	SIS	GO:carbohydrate binding	GO:0030246	0	0
bgh000935000001001	156.317	169.176	157.403	131.934	129.842	146.213	160.965	135.996	0.84488	PF01423	Ribonucleoprotein LSM domain	#N/A	#N/A	#N/A	small nuclear ribonucleoprotein SmD3	0
bgh00703	72.9719	84.5705	88.0883	134.865	135.339	137.279	81.8769	135.828	1.65892	PF04418	Protein of unknown function DUF543	#N/A	#N/A	#N/A	DUF543 domain-containing protein	0
bgh01348	88.6	89.9952	86.97	122.136	140.164	144.51	88.5217	135.603	1.53187	PF06220	Zinc finger, U1-C type	zf-U1	GO:zinc ion binding	GO:0008270	hypothetical protein	0
bgh00372	132.485	131.233	131.309	119.079	140.565	146.863	131.676	135.502	1.02906	PF00433	Protein kinase, C-terminal	Pkinase_C	GO:protein serine/threonine kinase activity	GO:0004674	serine/threonine-protein kinase gad8	0
bgh001398000003001	123.01	133.638	123.563	116.438	136.37	153.548	126.737	135.452	1.06877	#N/A	#N/A	#N/A	#N/A	#N/A	26S proteasome non-ATPase regulatory subunit 11	0
bgh04183	87.0579	88.6029	88.1252	129.181	136.1	140.615	87.9287	135.299	1.53874	PF01194	DNA-directed RNA polymerase, subunit N/Rpb10	RNA_pol_N	GO:DNA binding	GO:0003677	DNA-directed RNA polymerases I	0
bgh05132	174.331	167.39	166.512	127.535	135.951	142.406	169.411	135.297	0.798631	PF00397	WW domain	WW	GO:protein binding	GO:0005515	E3 ubiquitin-protein ligase NEDD4	0
bgh03492	129.718	140.913	136.122	112.999	131.371	159.854	135.584	134.742	0.993784	PF10584	Proteasome, alpha-subunit, N-terminal domain	Proteasome_A_N	GO:endopeptidase activity	GO:0004175	proteasome component C1	0
bgh02035	70.333	71.0142	73.9382	120.903	146.864	135.969	71.7618	134.579	1.87535	PF00347	Ribosomal protein L6, alpha-beta domain	Ribosomal_L6	GO:structural constituent of ribosome	GO:0003735	50S ribosomal protein L6	0
bgh01219	57.7753	56.8963	57.711	145.492	135.595	122.443	57.4609	134.51	2.3409	PF00125	Histone core	Histone	GO:DNA binding	GO:0003677	Histone H2A	0
bgh02457	103.27	103.65	104.984	122.459	146.332	134.666	103.968	134.486	1.29353	PF01399	Proteasome component (PCI) domain	PCI	GO:protein binding	GO:0005515	26S proteasome non-ATPase regulatory subunit 12	0
bgh02263	237.705	219.322	225.018	110.952	135.198	156.631	227.348	134.26	0.59055	PF00005	ABC transporter-like	ABC_tran	GO:ATP binding	GO:0005524	Translational elongation factor EF-3/Contains two ABC cassettes/Elongation factor 3	0
bgh04506	158.707	160.749	156.49	134.542	129.409	138.047	158.649	133.999	0.844629	PF00076	RNA recognition motif domain	RRM_1	GO:nucleic acid binding	GO:0003676	mRNA binding post-transcriptional regulator (Csx1)	0
bgh05311	89.0442	93.7502	91.3629	146.648	124.893	130.183	91.3858	133.908	1.4653	#N/A	#N/A	#N/A	#N/A	#N/A	predicted protein	0
bgh02667	176.219	188.92	177.31	134.677	133.161	133.553	180.816	133.797	0.739961	PF06127	Protein of unknown function DUF962	#N/A	#N/A	#N/A	DUF962 domain-containing protein	0
bgh000610000002001	26.8188	29.5269	26.9104	155.774	135.161	110.001	27.752	133.645	4.81569	#N/A	#N/A	#N/A	#N/A	#N/A	hypothetical protein	0
bgh04115	120.379	121.678	127.229	131.583	121.115	147.968	123.095	133.555	1.08497	PF01399	Proteasome component (PCI) domain	PCI	GO:protein binding	GO:0005515	Eukaryotic translation initiation factor 3 subunit 6	0
bgh06949	27.5765	25.9597	27.1171	111.076	119.147	170.323	26.8844	133.515	4.96626	PF07690	Major facilitator superfamily	MFS_1	GO:transmembrane transport	GO:0055085	Sugar transporter	0
bgh00858	126.887	132.896	123.384	116.318	140.883	143.02	127.723	133.407	1.04451	PF02197	cAMP-dependent protein kinase, regulatory subunit, type I/II alpha/beta	#N/A	#N/A	#N/A	cAMP-dependent protein kinase regulatory subunit	0
bgh06675	96.9972	102.201	99.3389	133.154	133.051	133.709	99.5124	133.305	1.33958	#N/A	#N/A	#N/A	#N/A	#N/A	Peptide methionine sulfoxide reductase msrB	0
bgh04217	142.702	151.004	141.676	127.807	124.003	147.886	145.127	133.232	0.918036	PF10642	Mitochondrial outer membrane translocase complex, subunit Tom5	#N/A	#N/A	#N/A	Tom5 family protein	0
bgh01275	137.921	136.824	133.027	139.986	128.692	129.658	135.924	132.779	0.97686	PF08662	Translation initiation factor, beta propellor-like domain	#N/A	#N/A	#N/A	eukaryotic translation initiation factor 2A	0
bgh04375	290.402	312.098	336.097	129.816	118.299	149.758	312.866	132.624	0.423902	PF11720	Proteinase inhibitor I78	#N/A	#N/A	#N/A	Inhibitor I78 superfamily conserved hypothetical protein	0
bgh03172	155.787	157.458	164.39	141.081	125.175	131.431	159.211	132.563	0.83262	PF01753	Zinc finger, MYND-type	#N/A	#N/A	#N/A	conserved hypothetical protein (translation)	0
bgh00905	135.657	142.825	143.703	121.933	130.939	144.729	140.728	132.534	0.941768	#N/A	#N/A	#N/A	#N/A	#N/A	putative F-actin capping protein alpha-1 subunit	0
bgh02270	127.201	132.236	130.422	123.164	136.721	137.69	129.953	132.525	1.01979	#N/A	#N/A	#N/A	#N/A	#N/A	protein transport protein	0
bgh04159	6.22122	7.99624	7.39007	118.413	123.575	154.966	7.20251	132.318	18.3711	PF12351	unintegrated	#N/A	#N/A	#N/A	conserved hypothetical protein	0
bgh004886000001001	60.2688	58.4755	60.0032	122.493	149.025	125.389	59.5825	132.302	2.22049	PF03224	ATPase, V1 complex, subunit H	V-ATPase_H_N	GO:proton-transporting ATPase activity, rotational mechanism	GO:0046961	nucleotide exchange factor SIL1	0
bgh00146	231.887	233.54	237.081	121.956	126.373	148.557	234.169	132.295	0.564955	PF00155	Aminotransferase, class I/classII	Aminotran_1_2	GO:pyridoxal phosphate binding	GO:0030170	0	0
bgh00518	126.567	132.076	129.687	118.671	134.742	140.88	129.443	131.431	1.01536	PF01813	ATPase, V1 complex, subunit D	ATP-synt_D	GO:ATPase activity, coupled to transmembrane movement of substances	GO:0042626	vacuolar ATP synthase subunit D	0
bgh01504	175.8	170.496	179.07	120.166	132.488	141.226	175.122	131.293	0.749723	PF00487	Fatty acid desaturase, type 1	FA_desaturase	GO:lipid metabolic process	GO:0006629	Omega-3 fatty acid desaturase	0
bgh02414	69.1668	70.5716	71.0677	127.223	137.893	128.313	70.2687	131.143	1.86631	PF04893	Yip1 domain	Yip1	GO:membrane	GO:0016020	nuclear protein export protein	0
bgh02746	23.9912	25.7322	21.7236	123.936	140.584	128.805	23.8157	131.108	5.50513	PF03998	Small-subunit processome, Utp11	Utp11	GO:rRNA processing	GO:0006364	U3 small nucleolar RNA-associated protein Utp11	0
bgh00574	100.309	97.0653	104.134	126.109	128.951	137.974	100.503	131.011	1.30356	PF03248	Retrieval of early ER protein Rer1	Rer1	GO:integral component of membrane	GO:0016021	Golgi membrane protein (RER1)	0
bgh01804	12.6079	13.6602	11.4829	118.112	138.65	136.013	12.5837	130.925	10.4044	#N/A	#N/A	#N/A	#N/A	#N/A	hypothetical protein	0
bgh03298	90.6688	88.1679	86.4825	124.297	135.627	132.086	88.4397	130.67	1.4775	#N/A	#N/A	#N/A	#N/A	#N/A	NADH-ubiquinone oxidoreductase 17.8 kDa subunit	0
bgh03115	35.4271	37.2881	38.7267	143.224	133.504	114.112	37.1473	130.28	3.50712	PF00169	Pleckstrin homology domain	#N/A	#N/A	#N/A	conserved hypothetical protein	0
bgh00969	153.848	158.991	155.99	110.724	130.578	149.21	156.276	130.171	0.832956	PF00179	Ubiquitin-conjugating enzyme, E2	#N/A	#N/A	#N/A	ubiquitin conjugating enzyme	0
bgh04527	56.9258	62.137	61.3157	134.266	137.044	118.99	60.1262	130.1	2.16379	#N/A	#N/A	#N/A	#N/A	#N/A	SNARE protein	0
bgh03280	133.291	136.939	132.778	106.58	132.33	151.18	134.336	130.03	0.967945	PF01012	Electron transfer flavoprotein, alpha/beta-subunit, N-terminal	#N/A	#N/A	#N/A	beta-subunit/electron transfer flavoprotein	0
bgh00435	410.21	371.559	395.952	116.413	112.656	159.441	392.574	129.503	0.329882	PF02171	Stem cell self-renewal protein Piwi	Piwi	GO:nucleic acid binding	GO:0003676	argonaute 2/qde2	0
bgh01759	109.158	118.142	108.223	132.82	132.303	122.9	111.841	129.341	1.15647	PF02755	RPEL repeat	#N/A	#N/A	#N/A	hypothetical protein	0
bgh06383	131.958	139.008	135.748	133.132	127.353	126.698	135.571	129.061	0.951979	#N/A	#N/A	#N/A	#N/A	#N/A	predicted protein	0
bgh01418	74.4425	82.2412	84.495	115.702	136.744	134.429	80.3929	128.958	1.6041	PF04410	H/ACA ribonucleoprotein complex, subunit Gar1/Naf1	Gar1	GO:pseudouridine synthesis	GO:0001522	H/ACA ribonucleoprotein complex subunit 1/gar/snoRNA protein	0
bgh02763	11.2984	9.75671	9.78352	96.2341	129.096	161.264	10.2795	128.865	12.536	PF07992	Pyridine nucleotide-disulphide oxidoreductase, FAD/NAD(P)-binding domain	Pyr_redox_2	GO:oxidoreductase activity	GO:0016491	mitochondrial NADH dehydrogenase	0
bgh04963	91.4451	100.318	97.7637	122.314	126.326	137.875	96.5088	128.838	1.33499	#N/A	#N/A	#N/A	#N/A	#N/A	conserved hypothetical protein	0
bgh00274	134.098	147.141	148.477	110.553	132.304	143.328	143.239	128.728	0.898697	PF13409	unintegrated	GST_N_2	GO:protein binding	GO:0005515	0	0
bgh03039	284.373	289.008	275.383	109.109	122.539	154.181	282.921	128.61	0.454578	#N/A	#N/A	#N/A	#N/A	#N/A	hypothetical protein	0
bgh03798	111.576	125.288	122.317	116.39	130.524	138.577	119.727	128.497	1.07325	PF00085	Thioredoxin domain	Thioredoxin	GO:cell redox homeostasis	GO:0045454	thioredoxin	0
bgh00091	85.7691	84.7799	92.5154	118.07	137.637	129.773	87.6881	128.493	1.46535	PF00300	Histidine phosphatase superfamily, clade-1	#N/A	#N/A	#N/A	6-phosphofructo-2-kinase / fructose-2,6-bisphosphatase	0
bgh04494	30.2495	31.2284	34.0169	127.998	130.288	127.018	31.8316	128.434	4.03481	#N/A	#N/A	#N/A	#N/A	#N/A	predicted protein	0
bgh00682	120.374	118.491	117.041	139.757	117.769	127.633	118.636	128.386	1.08219	PF00135	Carboxylesterase, type B	#N/A	#N/A	#N/A	acetylcholinesterase precursor/carboxylesterase	0
bgh01195	95.8255	96.3212	94.6142	125.371	122.983	136.598	95.5869	128.317	1.34242	PF00155	Aminotransferase, class I/classII	Aminotran_1_2	GO:pyridoxal phosphate binding	GO:0030170	putative aspartate/tyrosine/aromatic aminotransferase	0
bgh01597	234.917	233.569	236.192	124.024	116.073	144.766	234.893	128.288	0.546155	PF03446	6-phosphogluconate dehydrogenase, NADP-binding	NAD_binding_2	GO:phosphogluconate dehydrogenase (decarboxylating) activity	GO:0004616	3-hydroxyisobutyrate dehydrogenase, mitochondrial precursorputative	0
bgh00667	123.381	139.473	134.046	130.304	123.138	131.264	132.3	128.235	0.969278	PF00756	Putative esterase	#N/A	#N/A	#N/A	S-formylglutathione hydrolase	0
bgh00422	222.92	215.5	212.919	112.734	124.7	146.538	217.113	127.991	0.589512	PF02359	CDC48, N-terminal subdomain	#N/A	#N/A	#N/A	ATPase	0
bgh03563	208.321	214.743	217.529	121.136	116.973	145.782	213.531	127.964	0.599274	PF05529	B-cell receptor-associated 31-like	#N/A	#N/A	#N/A	BAP31 domain-containing protein	0
bgh03753	60.4847	65.0526	73.7912	128.44	130.29	124.954	66.4428	127.895	1.92488	PF05051	Cytochrome c oxidase copper chaperone	COX17	GO:copper ion binding	GO:0005507	cytochrome c oxidase copper chaperone protein COX 17	0
bgh00440	542.582	557.515	548.33	120.07	107.33	156.164	549.476	127.855	0.232685	PF00108	Thiolase, N-terminal	Thiolase_N	GO:transferase activity, transferring acyl groups other than amino-acyl groups	GO:0016747	ERG10/acetyl-CoA acetyltransferase	0
bgh04418	109.627	120.236	112.693	103.081	127.227	152.82	114.185	127.709	1.11844	PF01849	Nascent polypeptide-associated complex NAC domain	#N/A	#N/A	#N/A	nascent polypeptide-associated complex alpha polypeptide	0
bgh02436	501.803	540.689	506.737	122.948	125.758	134.029	516.41	127.579	0.247049	#N/A	#N/A	#N/A	#N/A	#N/A	hypothetical protein	0
bgh06556	57.2458	59.0349	55.9802	120.629	133.052	128.849	57.4203	127.51	2.22065	#N/A	#N/A	#N/A	#N/A	#N/A	peptide-N4-(N-acetyl-beta-glucosaminyl)asparagine amidase A	0
bgh03308	207.664	187.423	189.518	120.825	129.57	131.58	194.869	127.325	0.653389	PF08760	Domain of unknown function DUF1793	#N/A	#N/A	#N/A	glutaminase GtaA	0
bgh01188	269.337	281.054	276.153	114.036	120.287	146.805	275.515	127.042	0.46111	PF01513	Inorganic polyphosphate/ATP-NAD kinase, predicted	NAD_kinase	GO:NAD+ kinase activity	GO:0003951	putative NAD+ kinase Utr1	0
bgh04718	75.6265	91.269	80.4151	127.407	129.469	123.855	82.4369	126.91	1.53948	#N/A	#N/A	#N/A	#N/A	#N/A	hypothetical protein	0
bgh03588	164.873	167.145	160.306	113.926	122.4	143.793	164.108	126.706	0.772091	PF00735	Cell division protein GTP binding	Septin	GO:GTP binding	GO:0005525	septin 3 or cell division control protein 10	0
bgh02673	207.924	212.639	219.805	128.414	114.839	136.82	213.456	126.691	0.593522	PF13489	unintegrated	#N/A	#N/A	#N/A	hypothetical protein similar to methyltransferase	0
bgh02345	101.896	100.565	108.574	115.307	114.097	150.6	103.678	126.668	1.22174	#N/A	#N/A	#N/A	#N/A	#N/A	hypothetical protein	0
bgh02961	106.085	112.784	106.388	122.143	128.899	128.789	108.419	126.61	1.16779	PF02656	Domain of unknown function DUF202	#N/A	#N/A	#N/A	vacuolar transporter chaperon Vtc1	0
bgh01226	162.936	160.499	157.614	108.41	123.207	147.9	160.349	126.506	0.788937	PF12848	unintegrated	#N/A	#N/A	#N/A	putative ABC transporter ATP-binding protein ARB1	0
bgh02137	117.014	116.621	118.606	126.933	120.705	131.741	117.414	126.46	1.07705	#N/A	#N/A	#N/A	#N/A	#N/A	hypothetical protein similar to C6 zinc finger domain-containing protein	0
bgh000458000001001	65.1512	68.669	63.9265	131.676	132.123	115.523	65.9156	126.441	1.91822	PF00787	Phox homologous domain	PX	GO:phosphatidylinositol binding	GO:0035091	hypothetical protein	0
bgh02982	136.057	138.404	134.834	110.591	124.829	143.878	136.432	126.433	0.926709	PF01992	ATPase, V0 complex, c/d subunit	#N/A	#N/A	#N/A	vacuolar ATP synthase subunit d1	0
bgh02344	270.782	277.978	265.323	107.017	108.313	163.014	271.361	126.115	0.464749	PF00578	Alkyl hydroperoxide reductase subunit C/ Thiol specific antioxidant	AhpC-TSA	GO:antioxidant activity	GO:0016209	mitochondrial peroxiredoxin PRX1	0
bgh02072	670.876	688.911	688.521	116.985	114.021	147.223	682.77	126.076	0.184654	#N/A	#N/A	#N/A	#N/A	#N/A	CSEP0041	0
bgh05204	52.9019	54.486	53.8032	129.101	137.487	111.366	53.7304	125.985	2.34476	PF01554	Multi antimicrobial extrusion protein	MatE	GO:drug transmembrane transporter activity	GO:0015238	MatE family transporter	0
bgh03905	154.524	156.514	152.768	110.961	125.91	140.938	154.602	125.937	0.814585	PF10531	Soluble ligand binding domain	#N/A	#N/A	#N/A	putative NADH-ubiquinone oxidoreductase	0
bgh00579	154.862	148.292	151.141	143.545	120.752	113.058	151.432	125.785	0.830638	PF02770	Acyl-CoA oxidase/dehydrogenase, central domain	Acyl-CoA_dh_M	GO:acyl-CoA dehydrogenase activity	GO:0003995	fatty-acyl coenzyme A oxidase	0
bgh05417	161.258	169.784	159.219	106.411	122.207	148.449	163.42	125.689	0.769114	PF00179	Ubiquitin-conjugating enzyme, E2	#N/A	#N/A	#N/A	ubiquitin-conjugating enzyme	0
bgh05043	257.937	256.469	258.187	115.769	119.775	141.521	257.531	125.688	0.488051	PF00534	Glycosyl transferase, family 1	Glycos_transf_1	GO:biosynthetic process	GO:0009058	alpha-1,2-mannosyltransferase ALG11	GT4
bgh004315000002001	123.088	122.135	123.194	124.707	131.153	119.033	122.806	124.964	1.01757	PF00149	Metallophosphoesterase domain	Metallophos	GO:hydrolase activity	GO:0016787	serine/threonine protein phosphatase 2B	0
bgh06302	162.939	157.059	161.876	105.515	123.493	144.659	160.625	124.556	0.775445	PF00456	Transketolase, N-terminal	#N/A	#N/A	#N/A	transketolase/TKL1	0
bgh06367	85.0382	86.5401	84.2221	115.125	126.971	131.224	85.2668	124.44	1.45942	PF00083	General substrate transporter	Sugar_tr	GO:transmembrane transporter activity	GO:0022857	monosaccharide transporter	0
bgh04672	279.742	296.88	298.139	118.845	113.443	138.567	291.587	123.619	0.423951	PF12597	Cox20/FAM36A	#N/A	#N/A	#N/A	hypothetical protein	0
bgh01788	57.2166	56.4795	64.4631	153.972	116.836	100.027	59.3864	123.612	2.08148	PF09435	Protein of unknown function DUF2015	#N/A	#N/A	#N/A	hypothetical protein	0
bgh06848	202.776	203.77	196.354	110.229	119.119	141.478	200.967	123.608	0.615069	PF00227	Proteasome, subunit alpha/beta	Proteasome	GO:threonine-type endopeptidase activity	GO:0004298	Proteasome subunit beta type-4	0
bgh004980000001001	151.064	154.79	150.737	115.948	127.123	127.744	152.197	123.605	0.81214	#N/A	#N/A	#N/A	#N/A	#N/A	hypothetical protein	0
bgh01601	101.046	102.794	106.933	124.078	125.164	120.587	103.591	123.276	1.19003	PF08552	Protein of unknown function DUF1753, Golgi	#N/A	#N/A	#N/A	hypothetical protein	0
bgh00659	95.9272	108.147	101.725	102.159	124.01	143.31	101.933	123.16	1.20824	PF00141	Haem peroxidase, plant/fungal/bacterial	peroxidase	GO:peroxidase activity	GO:0004601	ascorbate peroxidase/Cytochrome c peroxidase	0
bgh007135000002001	45.1906	48.2424	44.8226	109.041	114.718	145.407	46.0852	123.055	2.67017	#N/A	#N/A	#N/A	#N/A	#N/A	ribosomal protein L24E	0
bgh00202	123.116	120.996	119.775	115.552	127.002	126.298	121.295	122.951	1.01365	PF06814	Transmembrane receptor, eukaryota	Lung_7-TM_R	GO:integral component of membrane	GO:0016021	0	0
bgh01793	85.2374	88.984	87.3658	115.067	130	123.652	87.1957	122.906	1.40954	PF01417	Epsin domain, N-terminal	#N/A	#N/A	#N/A	Epsin	0
bgh00887	73.6143	75.7057	71.2991	107.84	129.411	130.969	73.5397	122.74	1.66903	PF04116	Fatty acid hydroxylase	FA_hydroxylase	GO:iron ion binding	GO:0005506	C-4 methyl sterol oxidase/Erg25	0
bgh05040	45.2658	50.4355	53.7467	120.442	133.604	113.898	49.816	122.648	2.46202	PF05254	Mitochondrial distribution/morphology family 35/apoptosis	#N/A	#N/A	#N/A	#N/A	#N/A
bgh01609	68.3881	69.2003	69.255	109.748	130.856	126.769	68.9478	122.458	1.77609	PF00076	RNA recognition motif domain	RRM_1	GO:nucleic acid binding	GO:0003676	putative polyadenylate-binding protein	0
bgh03787	131.11	131.086	132.864	107.604	117.152	141.738	131.687	122.165	0.927691	PF03690	Metal-dependent protein hydrolase	#N/A	#N/A	#N/A	UPF0160 protein MYG1	0
bgh02931	108.776	111.431	113.465	118.004	116.729	131.696	111.224	122.143	1.09817	PF03061	Thioesterase superfamily	#N/A	#N/A	#N/A	Thioesterase family protein	0
bgh02234	80.3895	94.3055	90.8986	111.571	128.209	126.358	88.5312	122.046	1.37857	PF00071	Small GTPase superfamily	Ras	GO:GTP binding	GO:0005525	GTP-binding protein SAS1	0
bgh02994	112.902	115.13	109.287	122.47	122.158	121.47	112.44	122.033	1.08532	PF00004	ATPase, AAA-type, core	AAA	GO:ATP binding	GO:0005524	proteasome regulatory particle subunit Rpt6	0
bgh01154	65.7008	77.8019	74.7075	112.159	124.983	128.405	72.7367	121.849	1.67521	PF05047	Ribosomal protein/NADH dehydrogenase domain	#N/A	#N/A	#N/A	NADH-ubiquinone oxidoreductase	0
bgh04519	139.003	135.442	140.342	135.504	113.594	116.4	138.262	121.832	0.88117	PF12400	Protein of unknown function DUF3661, vaculolar transmembrane	#N/A	#N/A	#N/A	vacuolar protein	0
bgh000509000001001	226.531	226.047	218.42	144.81	115.037	105.557	223.666	121.801	0.544568	#N/A	#N/A	#N/A	#N/A	#N/A	serine/threonine-protein kinase	0
bgh00573	129.3	131.723	135.337	90.4664	126.215	148.478	132.12	121.72	0.921286	PF00378	Crotonase superfamily	ECH_1	GO:catalytic activity	GO:0003824	enoyl-CoA hydratase	0
bgh006911000001001	83.3111	85.9698	84.4464	107.409	116.456	141.227	84.5758	121.697	1.43891	#N/A	#N/A	#N/A	#N/A	#N/A	conserved hypothetical protein	0
bgh01824	147.206	156.941	148.68	126.488	111.635	124.407	150.942	120.844	0.800596	#N/A	#N/A	#N/A	#N/A	#N/A	ubiquitin domain-containing protein	0
bgh04639	113.342	113.307	111.594	111.424	125	125.203	112.748	120.542	1.06913	PF00069	Protein kinase, catalytic domain	Pkinase	GO:protein kinase activity	GO:0004672	calcium/calmodulin-dependent protein kinase	0
bgh03105	97.6341	107.563	100.677	118.054	116.233	126.313	101.958	120.2	1.17891	PF02268	Transcription initiation factor IIA, gamma subunit, N-terminal	TFIIA_gamma_N	GO:transcription initiation from RNA polymerase II promoter	GO:0006367	transcription initiation factor iia small chain	0
bgh00384	74.2273	77.4491	78.9181	117.305	125.252	118.008	76.8648	120.188	1.56363	PF05875	Ceramidase	Ceramidase	GO:hydrolase activity, acting on carbon-nitrogen (but not peptide) bonds, in linear amides	GO:0016811	alkaline dihydroceramidase	0
bgh03921	61.2621	64.6771	65.4354	114.702	117.671	127.633	63.7916	120.002	1.88115	PF04588	Hypoxia induced protein, domain	#N/A	#N/A	#N/A	mitochondrial hypoxia responsive domain containing protein	0
bgh04829	95.6181	92.7322	95.948	101.959	119.908	137.151	94.7661	119.673	1.26282	PF00071	Small GTPase superfamily	Ras	GO:GTP binding	GO:0005525	GTPase Rab7	0
bgh04369	53.5972	56.3127	52.734	151.908	116.156	90.1359	54.2146	119.4	2.20236	PF05653	Magnesium transporter NIPA	Mg_trans_NIPA	GO:magnesium ion transmembrane transporter activity	GO:0015095	DUF803 domain protein	0
bgh00822	131.672	128.678	127.289	116.888	124.013	116.314	129.213	119.072	0.921516	PF08407	Chitin synthase N-terminal	Chitin_synth_1N	GO:chitin synthase activity	GO:0004100	class III chitin synthase	GT2
bgh05780	436.193	421.762	435.423	118.253	107.408	130.884	431.126	118.848	0.27567	PF01144	Coenzyme A transferase family I	CoA_trans	GO:CoA-transferase activity	GO:0008410	uccinyl-CoA:3-ketoacid-coenzyme A transferase subunit A	0
bgh01291	491.753	472.672	481.946	144.531	100.548	111.263	482.123	118.781	0.24637	PF07690	Major facilitator superfamily	MFS_1	GO:transmembrane transport	GO:0055085	putative MFS multidrug transporter	0
bgh00743	155.185	157.168	158.141	107.769	119.127	128.804	156.831	118.567	0.756015	PF13012	Rpn11/EIF3F C-terminal domain	#N/A	#N/A	#N/A	rpn-8/26S proteasome regulatory subunit	0
bgh00944	131.232	137.949	142.502	114.144	122.456	117.805	137.228	118.135	0.860869	PF13499	EF-hand-like domain	#N/A	#N/A	#N/A	putative peflin	0
bgh02462	102.214	98.2129	95.254	97.8381	123.762	132.518	98.5604	118.039	1.19763	PF00012	Heat shock protein 70 family	#N/A	#N/A	#N/A	hsp70-like protein, DnaK	0
bgh01509	119.391	116.083	114.048	121.673	114.713	117.179	116.507	117.855	1.01156	PF14259	unintegrated	#N/A	#N/A	#N/A	Nrd1/RNA recognition motif containing protein	0
bgh06635	30.097	29.4534	31.5885	118.811	143.16	91.4793	30.3796	117.817	3.87816	#N/A	#N/A	#N/A	#N/A	#N/A	predicted conserved protein	0
bgh00385	118.285	121.303	118.316	101.86	110.243	141.074	119.301	117.726	0.986793	PF10455	BAR domain-containing family	#N/A	#N/A	#N/A	BAR domain-containing protein	0
bgh01420	17.2375	18.5296	18.7363	113.949	137.262	101.813	18.1678	117.675	6.47709	PF11327	Protein of unknown function DUF3129	#N/A	#N/A	#N/A	Egh16/Gas1-like protein	0
bgh01933	45.6676	46.807	46.3046	117.947	111.577	123.397	46.2597	117.641	2.54305	PF01423	Ribonucleoprotein LSM domain	#N/A	#N/A	#N/A	U6 snRNA-associated Sm-like protein LSm3	0
bgh04888	15.9981	18.3745	15.789	131.971	132.695	87.8967	16.7205	117.521	7.02856	PF11327	Protein of unknown function DUF3129	#N/A	#N/A	#N/A	hypothetical protein	0
bgh01681	32.7049	36.8277	33.4043	109.259	129.834	112.998	34.3123	117.364	3.42045	PF07690	Major facilitator superfamily	MFS_1	GO:transmembrane transport	GO:0055085	MFS transporter	0
bgh03263	92.8991	100.324	101.46	111.455	114.984	124.871	98.2278	117.103	1.19216	PF01257	Thioredoxin-like 2Fe-2S ferredoxin	#N/A	#N/A	#N/A	NADH-ubiquinone dehydrogenase 24 kDa subunit	0
bgh06587	100.129	102.003	101.738	111.924	116.598	122.545	101.29	117.022	1.15532	PF13646	unintegrated	#N/A	#N/A	#N/A	Deoxyhypusine hydroxylase	0
bgh02092	108.385	116.469	118.497	124.476	113.473	111.987	114.45	116.645	1.01918	PF07855	Autophagy-related protein 1010	#N/A	#N/A	#N/A	DUF1649 domain-containing protein	0
bgh04499	78.5449	75.0324	75.1253	102.012	128.92	118.016	76.2342	116.316	1.52577	PF13850	unintegrated	#N/A	#N/A	#N/A	COPII-coated vesicle membrane protein Erv46	0
bgh00094	112.977	114.429	115.51	94.4607	111.213	142.265	114.305	115.98	1.01465	PF07991	Acetohydroxy acid isomeroreductase, catalytic	IlvN	GO:ketol-acid reductoisomerase activity	GO:0004455	0	0
bgh02268	135.805	127.364	123.701	118.931	116.471	112.284	128.957	115.895	0.898713	PF04695	Peroxisome membrane anchor protein Pex14p, N-terminal	#N/A	#N/A	#N/A	Putative peroxisomal membrane anchor protein	0
bgh05004	116.998	123.209	118.014	108.488	110.52	128.366	119.407	115.791	0.96972	PF00179	Ubiquitin-conjugating enzyme, E2	#N/A	#N/A	#N/A	ubiquitin-conjugating enzyme E2-17	0
bgh02449	39.0645	38.4934	39.0649	156.528	110.498	79.3053	38.8743	115.444	2.96967	#N/A	#N/A	#N/A	#N/A	#N/A	hypothetical protein	0
bgh00683	57.2559	70.3316	66.2992	129.05	115.198	101.746	64.6289	115.332	1.78452	PF00156	Phosphoribosyltransferase domain	Pribosyltran	GO:nucleoside metabolic process	GO:0009116	APT1/Adenine phosphoribosyltransferase	0
bgh03503	252.26	224.208	243.778	112.901	106.401	125.77	240.082	115.024	0.479102	PF00069	Protein kinase, catalytic domain	Pkinase	GO:protein kinase activity	GO:0004672	casein kinase I isoform delta	0
bgh06841	75.745	91.9672	82.6559	104.104	130.364	110.24	83.456	114.903	1.37681	#N/A	#N/A	#N/A	#N/A	#N/A	conserved hypothetical protein	0
bgh01712	57.4465	64.6003	63.2983	111.658	113.651	119.212	61.7817	114.84	1.8588	PF13012	Rpn11/EIF3F C-terminal domain	#N/A	#N/A	#N/A	translation initiation factor eIF3f	0
bgh00282	122.424	117.154	114.76	117.773	116.113	110.106	118.113	114.664	0.9708	PF01027	Bax inhibitor 1-related	#N/A	#N/A	#N/A	Bax Inhibitor	0
bgh00923	111.639	110.556	111.319	97.2454	121.095	125.47	111.171	114.603	1.03087	#N/A	#N/A	#N/A	#N/A	#N/A	putative serine/threonine-protein kinase SRPK2/putative serine protein kinase Sky1	0
bgh01721	92.2662	98.1691	97.6603	113.431	107.923	122.367	96.0318	114.574	1.19308	PF08583	Cytochrome c oxidase biogenesis protein Cmc1-like	#N/A	#N/A	#N/A	conserved predicted protein	0
bgh01138	96.5389	107.09	104.227	105.808	107.904	129.41	102.619	114.374	1.11455	PF03725	Exoribonuclease, phosphorolytic domain 2	#N/A	#N/A	#N/A	putative exosome subunit	0
bgh02540	52.5459	51.9419	49.7786	119.328	106.802	116.785	51.4221	114.305	2.22287	PF07690	Major facilitator superfamily	MFS_1	GO:transmembrane transport	GO:0055085	MFS transporter	0
bgh04197	141.806	150.505	145.648	116.289	111.63	114.88	145.986	114.267	0.782722	PF04722	RNA polymerase II subunit A	Ssu72	GO:phosphoprotein phosphatase activity	GO:0004721	RNA polymerase II subunit A C-terminal domain phosphatase SSU72	0
bgh01182	53.5917	54.9935	56.2859	123.149	116.666	102.584	54.9571	114.133	2.07676	#N/A	#N/A	#N/A	#N/A	#N/A	0	0
bgh04367	19.3511	18.4199	18.2302	179.873	103.086	59.4331	18.6671	114.13	6.114	#N/A	#N/A	#N/A	#N/A	#N/A	peptidase family M20/M25/M40 protein	0
bgh01183	96.8686	106.183	105.173	124.86	104.344	113.071	102.741	114.092	1.11047	PF05186	Dpy-30 motif	#N/A	#N/A	#N/A	putative predicted protein	0
bgh00410	90.0391	95.2577	87.7117	104.114	117.714	120.022	91.0028	113.95	1.25216	PF05739	Target SNARE coiled-coil domain	SNARE	GO:protein binding	GO:0005515	SNARE complex subunit (Syn8)	0
bgh04344	157.721	152.946	158.175	100.801	113.427	126.879	156.281	113.703	0.727555	#N/A	#N/A	#N/A	#N/A	#N/A	conserved hypothetical protein	0
bgh02159	167.641	165.286	166.67	103.48	117.678	119.413	166.532	113.523	0.68169	PF00293	NUDIX hydrolase domain	NUDIX	GO:hydrolase activity	GO:0016787	ADP-ribose pyrophosphatase/MutT/nudix family protein	0
bgh00349	4.61993	5.64029	5.33593	87.8686	103.802	148.287	5.19872	113.319	21.7976	PF00400	WD40 repeat	WD40	GO:protein binding	GO:0005515	Cell division cycle protein	0
bgh01970	42.7935	46.2587	45.4582	90.1293	109.239	140.481	44.8368	113.283	2.52657	PF05032	Spo12	#N/A	#N/A	#N/A	conserved hypothetical protein	0
bgh04158	96.9376	99.9089	94.8268	111.576	115.335	112.863	97.2244	113.258	1.16491	PF03836	RasGAP protein, C-terminal	RasGAP_C	GO:GTPase activator activity	GO:0005096	RasGAP group protein	0
bgh00209	142.439	160.05	143.245	112.701	103.274	123.718	148.578	113.231	0.762096	PF01066	CDP-alcohol phosphatidyltransferase	CDP-OH_P_transf	GO:phosphotransferase activity, for other substituted phosphate groups	GO:0016780	Phosphatidylserine synthase/CHO1	0
bgh03954	78.2903	78.0125	81.3463	92.3532	126.44	120.831	79.2164	113.208	1.4291	#N/A	#N/A	#N/A	#N/A	#N/A	vesicular-fusion protein sec17	0
bgh02899	115.093	117.042	120.805	111.778	87.5663	138.721	117.647	112.688	0.957856	PF02991	Autophagy protein Atg8 ubiquitin-like	#N/A	#N/A	#N/A	Autophagy-related protein 8	0
bgh02273	76.4368	79.1893	82.1498	109.337	104.409	123.58	79.2586	112.442	1.41867	#N/A	#N/A	#N/A	#N/A	#N/A	conserved hypothetical protein	0
bgh03977	100.1	102.88	106.003	99.7476	106.182	130.997	102.994	112.309	1.09044	PF14259	unintegrated	#N/A	#N/A	#N/A	0	0
bgh02094	61.7307	69.6981	60.2077	104.824	117.497	114.332	63.8789	112.218	1.75673	PF00471	Ribosomal protein L33	Ribosomal_L33	GO:structural constituent of ribosome	GO:0003735	ribosomal protein L33	0
bgh05378	58.7951	60.5412	59.7919	107.515	114.067	114.551	59.7094	112.044	1.87649	PF04099	Sybindin-like protein	Sybindin	GO:ER to Golgi vesicle-mediated transport	GO:0006888	Sybindin-like family protein	0
bgh04700	209.465	201.929	213.489	99.0712	98.0009	139.045	208.294	112.039	0.537888	#N/A	#N/A	#N/A	#N/A	#N/A	hypothetical protein	0
bgh00695	87.6537	92.6627	88.4254	113.271	109.549	113.278	89.5806	112.033	1.25064	#N/A	#N/A	#N/A	#N/A	#N/A	conserved hypothetical protein	0
bgh04187	126.855	129.882	136.383	92.3438	110.092	133.357	131.04	111.931	0.854172	PF13520	unintegrated	AA_permease_2	GO:amino acid transmembrane transporter activity	GO:0015171	permease	0
bgh01210	94.7354	96.6577	98.989	99.0347	110.868	125.731	96.794	111.878	1.15583	PF01145	Band 7 protein	#N/A	#N/A	#N/A	PHB1/Prohibitin 1	0
bgh02448	91.4506	91.6921	95.8821	107.612	113.456	114.393	93.0083	111.82	1.20226	PF00071	Small GTPase superfamily	Ras	GO:GTP binding	GO:0005525	rheb small monomeric GTPase RhbA	0
bgh02659	98.7646	108.395	102.729	106.528	108.203	120.44	103.296	111.724	1.08158	PF04800	NADH dehydrogenase ubiquinone Fe-S protein 4, mitochondrial	ETC_C1_NDUFA4	GO:oxidoreductase activity, acting on NAD(P)H	GO:0016651	NADH dehydrogenase iron-sulfur protein 4, mitochondrial precursor	0
bgh01696	216.934	232.27	231.95	95.9902	109.181	129.975	227.051	111.715	0.492027	PF07978	NIPSNAP	#N/A	#N/A	#N/A	NipSnap2 protein	0
bgh01893	115.204	130.19	125.595	85.4347	117.047	132.544	123.663	111.675	0.903061	PF00462	Glutaredoxin	Glutaredoxin	GO:electron carrier activity	GO:0009055	monothiol glutaredoxin-5, mitochondrial precursor	0
bgh02055	128.598	135.906	139.192	103.801	105.702	125.431	134.565	111.645	0.829671	PF13405	EF-hand domain	EF-hand_6	GO:calcium ion binding	GO:0005509	Calmodulin	0
bgh01507	115.578	115.829	116.074	101.531	111.005	122.295	115.827	111.61	0.963597	PF00227	Proteasome, subunit alpha/beta	Proteasome	GO:threonine-type endopeptidase activity	GO:0004298	putative proteasome subunit beta type 7 precursor	0
bgh03635	104.401	106.67	104.276	98.9067	111.674	124.155	105.115	111.578	1.06148	PF00004	ATPase, AAA-type, core	AAA	GO:ATP binding	GO:0005524	26S protease regulatory subunit 7	0
bgh02171	77.6563	75.8637	76.9975	102.418	117.163	114.899	76.8392	111.493	1.45099	PF01213	Adenylate cyclase-associated CAP, N-terminal	CAP_N	GO:actin binding	GO:0003779	70-kDa adenylyl cyclase-associated protein	0
bgh03244	96.8083	98.0132	99.9183	109.61	107.617	116.583	98.2466	111.27	1.13256	PF09174	Maf1 regulator	Maf1	GO:negative regulation of transcription from RNA polymerase III promoter	GO:0016480	repressor of RNA polymerase III transcription/mitogen-activated protein kinase MAF1	0
bgh01434	55.2479	55.1548	55.4017	107.182	110.144	116.155	55.2682	111.16	2.01129	PF03311	Cornichon	Cornichon	GO:intracellular signal transduction	GO:0035556	ER-derived vesicles protein ERV14	0
bgh02091	92.2442	105.314	103.512	111.793	106.265	114.765	100.357	110.941	1.10547	PF04099	Sybindin-like protein	Sybindin	GO:ER to Golgi vesicle-mediated transport	GO:0006888	Sybindin-like family protein	0
bgh00467	91.531	96.6759	102.388	111.208	105.264	115.997	96.8651	110.823	1.1441	PF00574	Clp protease proteolytic subunit /Translocation-enhancing protein TepA	#N/A	#N/A	#N/A	ATP-dependent Clp protease proteolytic subunit	0
bgh00811	329.124	294.542	305.504	111.066	103.297	117.036	309.724	110.466	0.35666	PF03142	Fungal chitin synthase	#N/A	#N/A	#N/A	class VII chitin synthase	GT2
bgh02940	59.4415	62.8689	60.1006	102.269	109.869	119.189	60.8037	110.442	1.81638	PF10775	ATPase, F0 complex, subunit H	#N/A	#N/A	#N/A	ATP synthase H chain, mitochondrial precursor	0
bgh03885	105.586	112.526	108.789	100.783	112.218	118.134	108.967	110.378	1.01295	PF03226	Yippee-like protein	#N/A	#N/A	#N/A	yippee/Yippee zinc-binding protein	0
bgh00346	133.712	128.549	126.533	96.0829	108.463	125.837	129.598	110.128	0.849767	PF01490	Amino acid transporter, transmembrane	#N/A	#N/A	#N/A	neutral amino acid transporter	0
bgh05568	448.199	467.361	450.753	107.553	109.251	113.569	455.438	110.124	0.241799	PF00067	Cytochrome P450	p450	GO:iron ion binding	GO:0005506	cytochrome P450 oxidoreductase	0
bgh01263	103.146	108.806	103.166	109.295	109.953	110.869	105.039	110.039	1.0476	PF00450	Peptidase S10, serine carboxypeptidase	Peptidase_S10	GO:serine-type carboxypeptidase activity	GO:0004185	cpdS/carboxypeptidase	0
bgh003276000001001	119.519	120.718	121.763	109.276	102.023	118.216	120.667	109.838	0.910262	#N/A	#N/A	#N/A	#N/A	#N/A	conserved hypothetical protein	0
bgh04821	89.9948	89.2233	84.8537	108.734	96.7504	123.931	88.024	109.805	1.24745	#N/A	#N/A	#N/A	#N/A	#N/A	hypothetical protein	0
bgh00810	102.509	104.344	101.84	106.277	111.458	111.539	102.898	109.758	1.06667	PF13419	HAD-like domain	#N/A	#N/A	#N/A	pyrimidine 5-prime-nucleotidase	0
bgh02641	9.63383	10.2802	10.7856	130.658	116.062	82.2794	10.2332	109.666	10.7167	PF00005	ABC transporter-like	ABC_tran	GO:ATP binding	GO:0005524	ABC Transporter	0
bgh03156	101.186	105.362	103.613	102.148	113.191	113.094	103.387	109.478	1.05891	PF01699	Sodium/calcium exchanger membrane region	Na_Ca_ex	GO:transmembrane transport	GO:0055085	vacuolar H+/Ca2+ exchanger/membrane bound cation transporter	0
bgh005783000001001	160.056	163.369	164.355	123.658	106.732	97.7832	162.593	109.391	0.672788	#N/A	#N/A	#N/A	#N/A	#N/A	conserved hypothetical protein	0
bgh02932	94.619	97.7434	98.8252	100.695	112.016	114.329	97.0626	109.014	1.12313	#N/A	#N/A	#N/A	#N/A	#N/A	H+ ATPase C subunit	0
bgh01094	125.286	122.523	123.611	107.018	105.644	114.101	123.806	108.921	0.879769	PF02518	Histidine kinase-like ATPase, ATP-binding domain	#N/A	#N/A	#N/A	putative [Pyruvate dehydrogenase [lipoamide]] kinase	0
bgh006408000001001	38.1998	34.8683	38.0882	124.781	105.048	96.8501	37.0521	108.893	2.93891	#N/A	#N/A	#N/A	#N/A	#N/A	CSEP0464	0
bgh05181	88.6469	89.9332	87.1451	108.768	117.497	99.8322	88.5751	108.699	1.2272	PF03062	Membrane bound O-acyl transferase, MBOAT	#N/A	#N/A	#N/A	sterol o-acyltransferase (APE2)	0
bgh04214	4.96071	6.47013	4.97074	92.3862	111.284	122.34	5.46719	108.67	19.8767	PF09729	Gluconate transport inducer 1/Pac2	#N/A	#N/A	#N/A	cAMP-independent regulatory protein pac2/Ryp1	0
bgh02559	61.1898	62.1875	60.5278	134.868	106.729	83.9681	61.3017	108.522	1.77029	PF00335	Tetraspanin/Peripherin	Tetraspannin	GO:integral component of membrane	GO:0016021	tetraspanin	0
bgh00701	70.3214	68.5924	70.0374	108.311	108.706	108.21	69.6504	108.409	1.55647	#N/A	#N/A	#N/A	#N/A	#N/A	conserved hypothetical protein	0
bgh01091	95.4455	96.7213	99.1633	117.987	104.319	102.196	97.11	108.167	1.11386	PF12906	Zinc finger, RING-CH-type	RINGv	GO:zinc ion binding	GO:0008270	putative RING finger domain protein	0
bgh02957	85.8725	94.5504	95.4672	100.864	111.198	112.237	91.9634	108.1	1.17547	PF03645	Tctex-1	#N/A	#N/A	#N/A	dynein light chain (Tctex1)	0
bgh05330	137.98	132.197	133.028	94.0923	105.52	124.503	134.402	108.038	0.803847	PF00004	ATPase, AAA-type, core	AAA	GO:ATP binding	GO:0005524	26S protease regulatory subunit 6B	0
bgh00978	141.076	159.616	153.737	100.939	110.616	111.972	151.476	107.842	0.711943	#N/A	#N/A	#N/A	#N/A	#N/A	conserved hypothetical protein	0
bgh01446	102.011	99.4938	99.7517	91.4376	111.42	119.929	100.419	107.595	1.07147	PF00397	WW domain	WW	GO:protein binding	GO:0005515	Peptidyl-prolyl cis-trans isomerase NIMA-interacting 1	0
bgh01320	77.3296	79.4004	76.1982	97.4533	104.981	120.252	77.6427	107.562	1.38534	#N/A	#N/A	#N/A	#N/A	#N/A	putative peptidyl-prolyl cis-trans isomerase pin4	0
bgh02549	389.337	391.271	398.668	103.028	85.6995	132.642	393.092	107.123	0.272514	PF00316	Fructose-1,6-bisphosphatase class 1/Sedoheputulose-1,7-bisphosphatase	FBPase	GO:fructose 1,6-bisphosphate 1-phosphatase activity	GO:0042132	fructose-1,6-bisphosphatase	0
bgh01829	51.7019	57.3691	54.1758	96.444	121.143	103.253	54.4156	106.947	1.96537	PF00173	Cytochrome b5-like heme/steroid binding domain	#N/A	#N/A	#N/A	cytochrome P450-like protein	0
bgh00373	88.5439	95.5595	90.5078	99.4695	108.604	112.764	91.5371	106.946	1.16833	#N/A	#N/A	#N/A	#N/A	#N/A	conserved hypothetical protein	0
bgh01722	90.6702	89.4659	88.7281	94.7059	114.685	111.264	89.6214	106.885	1.19263	#N/A	#N/A	#N/A	#N/A	#N/A	putative signal sequence receptor alpha chain	0
bgh01860	64.2176	73.8933	68.9747	101.504	104.861	114.21	69.0285	106.858	1.54803	#N/A	#N/A	#N/A	#N/A	#N/A	conserved hypothetical protein	0
bgh01763	152.582	151.293	152.481	90.5779	103.796	126.154	152.119	106.843	0.702364	PF00557	Peptidase M24, structural domain	#N/A	#N/A	#N/A	curved DNA-binding protein	0
bgh01201	64.9012	60.1868	62.2747	108.118	117.935	93.9109	62.4542	106.655	1.70772	PF01529	Zinc finger, DHHC-type, palmitoyltransferase	zf-DHHC	GO:zinc ion binding	GO:0008270	putative palmitoyltransferase PFA3	0
bgh02119	108.834	117.051	109.431	101.086	107.363	110.943	111.772	106.464	0.952509	PF13460	unintegrated	#N/A	#N/A	#N/A	NADH-ubiquinone oxidoreductase 40 kd subunit precursor	0
bgh05101	59.341	65.4418	60.3021	95.6194	109.086	114.658	61.695	106.455	1.7255	PF01269	Fibrillarin	Fibrillarin	GO:RNA binding	GO:0003723	0	0
bgh02020	192.878	195.487	194.316	93.4701	94.3922	130.193	194.227	106.018	0.545847	PF13516	unintegrated	#N/A	#N/A	#N/A	Ran GTPase-activating protein	0
bgh06213	144.859	138.874	141.858	94.1093	108.916	114.94	141.864	105.988	0.747113	PF00400	WD40 repeat	WD40	GO:protein binding	GO:0005515	coronin-like protein/crn1	0
bgh02761	30.0449	33.3278	29.4396	102.768	105.275	109.579	30.9374	105.874	3.4222	PF08045	Cell division protein Cdc14	#N/A	#N/A	#N/A	cell division control protein	0
bgh03962	64.1029	66.363	66.1312	103.021	107.214	107.177	65.5324	105.804	1.61453	PF00194	Alpha carbonic anhydrase	#N/A	#N/A	#N/A	carbonic anhydrase	0
bgh04997	34.2878	34.325	33.8434	97.798	117.472	101.937	34.1521	105.736	3.09603	#N/A	#N/A	#N/A	#N/A	#N/A	powdery mildew-specific hypothetical protein	0
bgh02910	97.3781	95.8456	102.267	109.444	106.083	101.59	98.497	105.706	1.07319	PF09783	Vacuolar import/degradation protein Vid24	#N/A	#N/A	#N/A	vesicle-mediated transport protein Vid24	0
bgh02962	103.85	110.624	104.792	92.7403	108.621	115.714	106.422	105.692	0.993135	PF10584	Proteasome, alpha-subunit, N-terminal domain	Proteasome_A_N	GO:endopeptidase activity	GO:0004175	Proteasome component PUP2	0
bgh05308	135.262	132.77	131.149	108.771	99.1563	109.11	133.06	105.679	0.794221	PF12634	Inheritance of peroxisomes protein 1	Inp1	GO:peroxisome inheritance	GO:0045033	conserved hypothetical protein	0
bgh02168	206.581	200.494	205.858	105.091	94.4933	116.907	204.311	105.497	0.516356	PF03727	Hexokinase, C-terminal	Hexokinase_2	GO:ATP binding	GO:0005524	hexokinase	0
bgh06893	86.1461	78.3932	79.9973	85.2805	110.01	121.082	81.5122	105.458	1.29376	PF00012	Heat shock protein 70 family	#N/A	#N/A	#N/A	heat shock protein Hsp88	0
bgh04847	96.3712	98.4284	95.8077	100.146	103.53	112.004	96.8691	105.227	1.08628	PF04756	Oligosaccharyl transferase complex, subunit OST3/OST6	#N/A	#N/A	#N/A	oligosaccharyl transferase subunit	0
bgh01101	75.9466	79.8854	74.9299	92.7499	114.108	108.722	76.9206	105.193	1.36756	PF10584	Proteasome, alpha-subunit, N-terminal domain	Proteasome_A_N	GO:endopeptidase activity	GO:0004175	proteasome subunit alpha type-2	0
bgh04407	60.505	61.7021	64.3004	108.854	107.971	98.2691	62.1692	105.031	1.68944	PF05719	Golgi phosphoprotein 3	#N/A	#N/A	#N/A	vacuolar protein sorting-associated protein 74/Golgi phosphoprotein 3 (GPP34)	0
bgh02154	65.3063	70.9424	72.9026	103.625	97.7943	113.414	69.7171	104.944	1.50529	PF10354	Domain of unknown function DUF2431	#N/A	#N/A	#N/A	conserved prodicted protein	0
bgh000107000001001	74.8221	82.2101	79.4914	96.3196	100.204	118.227	78.8412	104.917	1.33073	PF08649	DASH complex subunit Dad1	DASH_Dad1	GO:mitotic spindle organization in nucleus	GO:0030472	onserved hypothetical protein/conserved hypothetical protein	0
bgh05383	73.6832	81.5458	79.4081	83.8854	110.568	120.08	78.2124	104.845	1.34051	PF00240	Ubiquitin	ubiquitin	GO:protein binding	GO:0005515	putative NEDD8-like protein RUB1	0
bgh02163	103.748	100.555	104.144	95.2321	105.54	113.642	102.816	104.805	1.01935	#N/A	#N/A	#N/A	#N/A	#N/A	conserved predicted protein	0
bgh04541	79.1393	84.7174	84.236	98.2256	111.972	104.17	82.6976	104.789	1.26714	PF03348	TMS membrane protein/tumour differentially expressed protein	Serinc	GO:membrane	GO:0016020	TPA: membrane protein TMS1	0
bgh04181	99.9053	97.7603	98.9504	95.7605	110.078	108.523	98.872	104.787	1.05983	PF00082	Peptidase S8/S53 domain	Peptidase_S8	GO:serine-type endopeptidase activity	GO:0004252	KEX1 protease	0
bgh04551	68.173	66.7419	67.2957	108.82	106.683	98.7155	67.4035	104.739	1.55391	PF10256	Golgin subfamily A member 7/ERF4	#N/A	#N/A	#N/A	hypothetical protein	0
bgh02788	36.6968	38.6184	37.7436	112.476	107.735	93.7547	37.6863	104.655	2.77701	PF00018	Src homology-3 domain	SH3_1	GO:protein binding	GO:0005515	DUF500 and domain-containing protein	0
bgh05192	193.101	197.371	195.602	116.345	97.3052	100.079	195.358	104.576	0.535307	PF01828	Peptidase G1	Peptidase_A4	GO:aspartic-type endopeptidase activity	GO:0004190	peptidase A4 superfamily	0
bgh01938	30.6906	31.726	31.0756	97.6599	102.271	113.446	31.1641	104.459	3.3519	PF00436	Primosome PriB/single-strand DNA-binding	SSB	GO:single-stranded DNA binding	GO:0003697	ssDNA binding protein	0
bgh03321	71.6152	75.7899	75.4943	97.2265	108.001	108.114	74.2998	104.447	1.40575	PF13012	Rpn11/EIF3F C-terminal domain	#N/A	#N/A	#N/A	26S proteasome regulatory subunit/26S proteasome regulatory subunit	0
bgh01025	148.483	148.666	150.627	92.1017	103.188	118.045	149.259	104.445	0.699758	PF00067	Cytochrome P450	p450	GO:iron ion binding	GO:0005506	putative fatty acid oxygenase PpoA	0
bgh00262	162.95	167.954	167.586	90.0199	101.704	120.294	166.163	104.006	0.625927	PF01218	Coproporphyrinogen III oxidase, aerobic	Coprogen_oxidas	GO:coproporphyrinogen oxidase activity	GO:0004109	0	0
bgh02340	112.611	120.432	108.526	104.857	101.304	105.809	113.856	103.99	0.913346	PF06093	Spt4/RpoE2 zinc finger	#N/A	#N/A	#N/A	Putative transcription elongation factor SPT4	0
bgh04732	128.357	136.914	133.722	98.0324	99.1858	114.029	132.998	103.749	0.780081	PF08653	DASH complex subunit Dam1	DASH_Dam1	GO:attachment of spindle microtubules to kinetochore	GO:0008608	DASH complex component Dam1	0
bgh02067	87.3856	83.3781	84.6537	116.845	104.647	89.3255	85.1391	103.606	1.2169	PF04515	Choline transporter-like	#N/A	#N/A	#N/A	conserved protein of unknown function	0
bgh06148	138.593	139.901	137.389	95.1449	101.553	113.921	138.628	103.54	0.746889	PF00266	Aminotransferase, class V/Cysteine desulfurase	Aminotran_5	GO:metabolic process	GO:0008152	cysteine desulphurylase/tRNA splicing enzyme	0
bgh00134	84.1658	86.331	84.6103	100.233	103.101	106.918	85.0357	103.417	1.21616	PF00180	Isopropylmalate dehydrogenase-like domain	Iso_dh	GO:oxidoreductase activity, acting on the CH-OH group of donors, NAD or NADP as acceptor	GO:0016616	0	0
bgh03149	86.0209	94.6381	90.8205	90.7963	105.416	113.456	90.4932	103.223	1.14067	#N/A	#N/A	#N/A	#N/A	#N/A	conserved hypothetical protein	0
bgh00593	86.023	96.2773	92.4752	88.0634	106.304	115.2	91.5918	103.189	1.12662	PF10584	Proteasome, alpha-subunit, N-terminal domain	Proteasome_A_N	GO:endopeptidase activity	GO:0004175	Proteasome subunit alpha type-1	0
bgh01116	41.7313	45.7923	45.5262	100.38	108.164	100.473	44.3499	103.005	2.32256	PF13238	unintegrated	#N/A	#N/A	#N/A	conserved predicted protein	0
bgh06527	177.896	181.036	176.902	94.5545	92.9997	120.688	178.612	102.748	0.575257	PF07994	Myo-inositol-1-phosphate synthase	NAD_binding_5	GO:inositol-3-phosphate synthase activity	GO:0004512	INO1/L-myo-inositol- 1-phosphate synthase	0
bgh01001	173.07	166.076	176.225	100.695	98.5509	108.459	171.79	102.568	0.597056	PF00400	WD40 repeat	WD40	GO:protein binding	GO:0005515	G-protein beta subunit	0
bgh00201	171.336	183.195	175.668	91.5404	97.4327	118.44	176.733	102.471	0.579806	PF00753	Beta-lactamase-like	#N/A	#N/A	#N/A	0	0
bgh03225	248.959	254.009	252.248	103.996	97.9481	105.245	251.739	102.396	0.406757	PF01490	Amino acid transporter, transmembrane	#N/A	#N/A	#N/A	vacuolar amino acid transporter	0
bgh03836	10.7332	9.17376	8.58656	92.7537	117.793	96.5244	9.49783	102.357	10.7769	#N/A	#N/A	#N/A	#N/A	#N/A	hypothetical protein	0
bgh04276	74.2642	72.6981	76.6486	101.076	102.371	103.485	74.537	102.31	1.37261	PF01566	Natural resistance-associated macrophage like	Nramp	GO:transporter activity	GO:0005215	probable NRAMP manganese transporter	0
bgh00019	66.3171	68.6176	70.562	94.9791	106.169	105.732	68.4989	102.294	1.49336	PF01805	SWAP/Surp	Surp	GO:RNA binding	GO:0003723	Pre-mRNA-splicing factor 3	0
bgh006988000001001	71.0282	67.8032	68.567	117.995	97.6326	90.9866	69.1328	102.205	1.47838	#N/A	#N/A	#N/A	#N/A	#N/A	hypothetical Bgh-specific protein	0
bgh03508	66.2972	70.0009	69.8859	90.7779	108.744	106.985	68.728	102.169	1.48657	PF05347	Complex 1 LYR protein	#N/A	#N/A	#N/A	NADH-ubiquinone oxidoreductase 14.8 kDa subunit	0
bgh01789	68.0914	69.6279	71.7324	94.1557	97.0204	115.316	69.8172	102.164	1.46331	PF00010	Myc-type, basic helix-loop-helix (bHLH) domain	HLH	GO:protein dimerization activity	GO:0046983	conserved helix-loop-helix protein	0
bgh004551000002001	85.2814	78.3541	78.0351	138.787	93.0594	73.499	80.5569	101.782	1.26348	#N/A	#N/A	#N/A	#N/A	#N/A	predicted Bgh specific protein	0
bgh002909000001001	13.3002	13.0645	11.3337	105.755	103.41	95.8965	12.5661	101.687	8.09217	PF08726	EF-hand, Ca insensitive	#N/A	#N/A	#N/A	alpha-actinin	0
bgh01053	64.5728	71.5675	68.5587	94.8941	97.5849	112.552	68.233	101.677	1.49015	PF01423	Ribonucleoprotein LSM domain	#N/A	#N/A	#N/A	U6 snRNA-associated Sm-like protein	0
bgh03994	6.76387	6.27375	5.65707	126.214	94.1367	83.9373	6.23156	101.429	16.2767	#N/A	#N/A	#N/A	#N/A	#N/A	C2H2 transcription factor	0
bgh003977000001001	118.618	124.987	121.887	92.4743	97.7557	113.683	121.83	101.304	0.831519	#N/A	#N/A	#N/A	#N/A	#N/A	proteasome subunit alpha type-6-B	0
bgh02672	92.6525	88.5065	88.314	93.3761	104.688	105.682	89.8243	101.249	1.12719	PF02516	Oligosaccharyl transferase, STT3 subunit	STT3	GO:oligosaccharyl transferase activity	GO:0004576	Dolichyl-diphosphooligosaccharide--protein glycosyltransferase subunit STT3	GT66
bgh06159	248.577	226.522	234.751	105.897	98.0108	99.5848	236.617	101.164	0.427545	#N/A	#N/A	#N/A	#N/A	#N/A	conserved predicted protein	0
bgh03601	39.3959	45.9418	42.8787	97.1069	105.296	101.004	42.7388	101.136	2.36637	PF04193	unintegrated	#N/A	#N/A	#N/A	0	0
bgh03559	64.7395	68.4717	68.8236	94.3543	105.482	103.53	67.3449	101.122	1.50156	#N/A	#N/A	#N/A	#N/A	#N/A	hypothetical protein	0
bgh05693	67.9861	75.9106	79.1763	90.5809	102.625	110.115	74.3576	101.107	1.35974	PF08122	NADH:ubiquinone oxidoreductase, B12 subunit	NDUF_B12	GO:electron transport chain	GO:0022900	NADH-ubiquinone oxidoreductase B12 subunit	0
bgh04323	479.361	478.832	491.885	101.371	81.8125	119.81	483.359	100.998	0.20895	PF01014	Uricase	#N/A	#N/A	#N/A	uricase	0
bgh02438	93.7361	98.8648	94.7191	97.748	105.083	99.8798	95.7733	100.904	1.05357	PF03357	Snf7	Snf7	GO:vacuolar transport	GO:0007034	Charged multivesicular body protein 1b/Class E protein of the vacuaolar protein-sorting	0
bgh00062	227.73	243.17	242.423	81.0778	93.2223	128.241	237.774	100.847	0.424129	PF00923	Transaldolase	Transaldolase	GO:carbohydrate metabolic process	GO:0005975	transaldolase : TAL1	0
bgh01872	253.549	243.791	242.397	94.7912	89.4346	118.199	246.579	100.808	0.408827	PF01039	Carboxyl transferase	#N/A	#N/A	#N/A	methylcrotonoyl-CoA carboxylase subunit beta	0
bgh03168	75.0215	76.2204	78.0158	98.6654	109.106	94.4962	76.4192	100.756	1.31846	PF01956	Protein of unknown function DUF106, transmembrane	DUF106	GO:membrane	GO:0016020	DUF850 domain-containing protein	0
bgh00507	109.914	114.742	114.616	85.5574	93.8729	122.834	113.09	100.755	0.890922	PF12697	unintegrated	#N/A	#N/A	#N/A	alpha/beta hydrolase fold protein	0
bgh00087	55.5026	59.8193	62.5676	92.8574	104.092	104.978	59.2965	100.642	1.69727	PF01786	Alternative oxidase	AOX	GO:alternative oxidase activity	GO:0009916	Alternative oxidase, mitochondrial	0
bgh01293	124.519	128.64	134.508	104.246	94.3449	103.258	129.222	100.616	0.77863	PF09351	Domain of unknown function DUF1993	#N/A	#N/A	#N/A	hypothetical protein	0
bgh04964	103.383	109.613	102.792	98.4906	98.0535	105.28	105.263	100.608	0.955779	PF08242	Methyltransferase type 12	#N/A	#N/A	#N/A	Actin-binding protein	0
bgh00386	97.5747	105.438	95.3612	93.8778	94.1657	113.131	99.4579	100.391	1.00939	PF11221	Mediator complex, subunit Med21	#N/A	#N/A	#N/A	mediator of RNA polymerase II transcription subunit 21	0
bgh00067	105.002	107.959	102.365	83.529	92.0648	125.227	105.109	100.273	0.953998	PF00549	ATP-citrate lyase/succinyl-CoA ligase	Ligase_CoA	GO:catalytic activity	GO:0003824	ATP Cytrate synthase/succinyl CoA ligase	0
bgh03681	108.496	118.589	119.733	102.567	90.5883	107.389	115.606	100.181	0.866575	PF00160	Cyclophilin-like peptidyl-prolyl cis-trans isomerase domain	Pro_isomerase	GO:peptidyl-prolyl cis-trans isomerase activity	GO:0003755	peptidyl-prolyl cis-trans isomerase	0
bgh05834	35.5002	37.2519	36.8542	102.887	101.177	96.4307	36.5354	100.165	2.74159	PF00326	Peptidase S9, prolyl oligopeptidase, catalytic domain	Peptidase_S9	GO:serine-type peptidase activity	GO:0008236	seprase/dipeptidyl aminopeptidase	0
bgh006420000001001	296.19	319.773	310.608	93.0291	89.0311	118.274	308.857	100.112	0.324135	#N/A	#N/A	#N/A	#N/A	#N/A	SAM binding domain-containing protein containing protein	0
bgh02813	79.5524	87.97	91.8259	95.6861	93.9678	110.173	86.4494	99.9423	1.15608	PF08589	Protein of unknown function DUF1770, fungi	#N/A	#N/A	#N/A	DUF1770 domain-containing protein	0
bgh05279	48.8298	50.1503	48.9197	92.9331	111.327	95.2512	49.2999	99.8372	2.0251	PF00069	Protein kinase, catalytic domain	Pkinase	GO:protein kinase activity	GO:0004672	serine/threonine protein kinase	0
bgh02058	97.0167	99.1668	94.5771	92.8087	93.8097	112.87	96.9202	99.8295	1.03002	PF00635	Major sperm protein	#N/A	#N/A	#N/A	integral ER membrane protein Scs2	0
bgh05955	35.7472	38.7964	37.218	99.8026	107.304	91.0597	37.2539	99.3887	2.66787	PF05739	Target SNARE coiled-coil domain	SNARE	GO:protein binding	GO:0005515	ER-golgi SNARE complex subunit Bet1	0
bgh05203	78.3603	82.7646	76.6757	94.2884	98.7617	104.988	79.2669	99.3462	1.25331	PF00069	Protein kinase, catalytic domain	Pkinase	GO:protein kinase activity	GO:0004672	mitogen-activated protein kinase kinase	0
bgh06491	74.5356	73.398	72.1072	82.3042	106.627	109.081	73.3469	99.3372	1.35435	PF00179	Ubiquitin-conjugating enzyme, E2	#N/A	#N/A	#N/A	ubiquitin-conjugating enzyme	0
bgh01711	86.1893	95.1826	91.7435	88.905	104.308	104.354	91.0385	99.189	1.08953	PF03661	Uncharacterised protein family UPF0121	UPF0121	GO:integral component of membrane	GO:0016021	hypothetical protein	0
bgh06562	66.8946	65.5323	65.5708	99.5786	100.884	97.0308	65.9992	99.1645	1.50251	PF01237	Oxysterol-binding protein	#N/A	#N/A	#N/A	putative oxysterol-binding protein-related protein 9	0
bgh05039	68.2627	75.8555	75.0015	84.6708	104.895	107.875	73.0399	99.1469	1.35743	PF00650	CRAL-TRIO domain	#N/A	#N/A	#N/A	Sec14 cytosolic factor	0
bgh04421	102.998	109.21	110.661	116.962	90.1425	89.9861	107.623	99.0301	0.920157	PF00319	Transcription factor, MADS-box	SRF-TF	GO:DNA binding	GO:0003677	MADS box transcription factor	0
bgh05302	79.5178	87.916	90.6153	86.4106	100.622	109.467	86.0164	98.8333	1.14901	#N/A	#N/A	#N/A	#N/A	#N/A	hypothetical protein	0
bgh01923	43.2216	49.0663	45.4109	111.26	111.339	73.8621	45.8996	98.8202	2.15297	#N/A	#N/A	#N/A	#N/A	#N/A	conserved predicted protein	0
bgh00795	8.66191	7.81939	8.39494	93.1114	108.113	95.1751	8.29208	98.7998	11.915	PF07971	Glycosyl hydrolase family 92	#N/A	#N/A	#N/A	alpha-1,2-mannosidase	GH92
bgh06168	177.747	186.97	184.963	87.3074	96.0717	112.846	183.227	98.7418	0.538905	PF01263	Aldose 1-/Glucose-6-phosphate 1-epimerase	Aldose_epim	GO:isomerase activity	GO:0016853	apospory-associated protein C/Aldose 1-epimerase	0
bgh05024	95.1169	101.659	94.9507	91.5222	99.8133	104.673	97.2424	98.6695	1.01468	PF00179	Ubiquitin-conjugating enzyme, E2	#N/A	#N/A	#N/A	ubiquitin-conjugating enzyme E2	0
bgh05823	69.8752	67.3295	69.577	108.736	94.6994	92.0263	68.9272	98.4873	1.42886	#N/A	#N/A	#N/A	#N/A	#N/A	Hypothetical protein	0
bgh04556	54.0024	59.6278	57.9276	93.0468	100.543	101.634	57.1859	98.408	1.72084	PF03595	C4-dicarboxylate transporter/malic acid transport protein	SLAC1	GO:transmembrane transport	GO:0055085	C4-dicarboxylate transporter/malic acid transport protein	0
bgh04247	189.82	193.286	185.047	95.5279	83.8147	115.702	189.384	98.3483	0.519306	PF05794	T-complex 11	#N/A	#N/A	#N/A	Sok1p/cAMP-mediated signaling protein Sok1	0
bgh00315	58.119	54.8946	55.4214	85.2085	103.905	105.896	56.145	98.3364	1.75147	PF00128	Glycosyl hydrolase, family 13, catalytic domain	Alpha-amylase	GO:catalytic activity	GO:0003824	maltase/alpha-glucosidase	GH13
bgh04651	36.8666	40.2878	39.5787	102.701	99.946	91.9913	38.911	98.2127	2.52403	PF05832	Protein of unknown function DUF846, eukaryotic	DUF846	GO:integral component of membrane	GO:0016021	Golgi apparatus membrane protein	0
bgh00715	32.3354	32.5946	33.6664	96.8256	103.675	94.0695	32.8655	98.19	2.98763	PF00535	Glycosyl transferase, family 2	#N/A	#N/A	#N/A	dolichyl-phosphate beta-glucosyltransferase	GT2
bgh01831	116.195	118.553	121.736	89.1647	100.334	104.815	118.828	98.1047	0.8256	#N/A	#N/A	#N/A	#N/A	#N/A	hypothetical protein	0
bgh000748000001001	85.8509	87.7731	87.43	96.8943	99.7518	97.4156	87.018	98.0206	1.12644	#N/A	#N/A	#N/A	#N/A	#N/A	AP-1 adaptor complex subunit sigma	0
bgh03909	95.1626	96.8887	94.2841	91.4206	93.0375	109.59	95.4451	98.0162	1.02694	PF01876	RNase P subunit p30	RNase_P_p30	GO:ribonuclease activity	GO:0004540	ribonuclease P complex subunit Pop2	0
bgh06910	87.8911	83.0976	81.6006	90.3181	104.621	98.4019	84.1964	97.7802	1.16133	PF01055	Glycoside hydrolase, family 31	Glyco_hydro_31	GO:hydrolase activity, hydrolyzing O-glycosyl compounds	GO:0004553	alpha glucosidase II	GH31
bgh04370	51.3008	54.402	53.1425	100.634	98.1635	94.1554	52.9484	97.6511	1.84427	PF08507	Golgi apparatus membrane protein TVP15	#N/A	#N/A	#N/A	COPI-coated vesicle protein	0
bgh01550	70.7471	77.5116	77.1069	96.3155	95.3886	101.136	75.1219	97.6135	1.2994	PF02109	DAD/Ost2	DAD	GO:dolichyl-diphosphooligosaccharide-protein glycotransferase activity	GO:0004579	hypothetical protein	0
bgh00046	48.5018	47.5256	46.1964	95.3251	106.683	90.7042	47.4079	97.5706	2.05811	PF06101	Vacuolar protein sorting-associated protein 62	#N/A	#N/A	#N/A	hypothetical protein	0
bgh05634	297.789	276.556	278.445	97.9558	92.3174	102.256	284.263	97.5098	0.343027	#N/A	#N/A	#N/A	#N/A	#N/A	conserved predicted protein	0
bgh03238	173.084	188.561	192.104	83.231	91.4395	117.545	184.583	97.4051	0.527703	PF01625	Peptide methionine sulphoxide reductase MsrA	PMSR	GO:peptide-methionine (S)-S-oxide reductase activity	GO:0008113	peptide methionine sulfoxide reductase msrB/msrA	0
bgh05832	74.8299	70.5239	69.3447	91.6252	104.084	96.2631	71.5662	97.3241	1.35992	PF02366	Glycosyl transferase, family 39	PMT	GO:mannosyltransferase activity	GO:0000030	Protein O-mannosyl-transferase 1	GT39
bgh01699	224.25	233.286	225.867	88.2838	95.2271	108.379	227.801	97.2966	0.427112	PF12796	Ankyrin repeat-containing domain	#N/A	#N/A	#N/A	ankyrin repeat protein	0
bgh02617	110.047	129.1	125.184	82.6019	95.8178	113.237	121.444	97.2189	0.800525	#N/A	#N/A	#N/A	#N/A	#N/A	mismatched base pair and/cruciform DNA recognition protein	0
bgh04086	121.924	120.266	128.494	102.721	85.759	102.646	123.562	97.0418	0.785372	#N/A	#N/A	#N/A	#N/A	#N/A	conserved protein	0
bgh00270	52.938	53.1522	52.2089	88.8595	97.2075	105.029	52.7664	97.0319	1.8389	PF04718	ATPase, F0 complex, subunit G, mitochondrial	ATP-synt_G	GO:hydrogen ion transmembrane transporter activity	GO:0015078	ATP synthase subunit g	0
bgh01594	68.0064	71.1142	69.2312	89.4926	99.0125	102.572	69.4506	97.0258	1.39705	PF00071	Small GTPase superfamily	Ras	GO:GTP binding	GO:0005525	RAS small monomeric GTPase Rab6	0
bgh02015	103.465	119.405	112.391	77.0318	90.7669	122.847	111.754	96.882	0.866925	PF13658	unintegrated	#N/A	#N/A	#N/A	ADRM1/adhesion regulating molecule 1	0
bgh01676	54.169	56.4222	55.5999	95.8438	98.6827	95.3899	55.397	96.6388	1.74448	#N/A	#N/A	#N/A	#N/A	#N/A	conserved hypothetical protein	0
bgh04186	49.6615	55.5349	52.6656	81.0519	96.4375	112.251	52.6207	96.5801	1.8354	PF02330	Mitochondrial glycoprotein	MAM33	GO:mitochondrial matrix	GO:0005759	regulatory protein SUAPRGA1	0
bgh02138	107.018	118.163	113.482	86.5042	97.4993	105.674	112.888	96.5591	0.855356	PF10584	Proteasome, alpha-subunit, N-terminal domain	Proteasome_A_N	GO:endopeptidase activity	GO:0004175	proteasome subunit alpha type-4	0
bgh02411	4.19183	4.26211	2.85113	129.101	96.7118	63.3329	3.76836	96.3819	25.5766	PF06101	Vacuolar protein sorting-associated protein 62	#N/A	#N/A	#N/A	VPS/vacuolar protein sorting protein 62	0
bgh02428	103.237	112.468	106.01	97.4978	88.4838	103.035	107.238	96.3389	0.898364	#N/A	#N/A	#N/A	#N/A	#N/A	conserved hypothetical protein	0
bgh01613	99.2224	102.485	98.5724	100.391	90.4504	97.8664	100.093	96.2359	0.961464	PF05577	Peptidase S28	Peptidase_S28	GO:serine-type peptidase activity	GO:0008236	Putative Serine Peptidase	0
bgh00018	86.5151	91.4995	93.8751	100.709	93.2734	94.7237	90.6299	96.2355	1.06185	PF00149	Metallophosphoesterase domain	Metallophos	GO:hydrolase activity	GO:0016787	protein phosphatase 2A	0
bgh03574	60.8399	65.9798	64.3462	81.2011	102.978	103.9	63.7219	96.0264	1.50696	#N/A	#N/A	#N/A	#N/A	#N/A	Golgi membrane protein with YIP1 domain/Golgi membrane protein	0
bgh05045	61.4029	64.4628	60.509	81.736	102.843	103.461	62.1249	96.0133	1.54549	PF02434	Fringe-like	Fringe	GO:transferase activity, transferring glycosyl groups	GO:0016757	glycosyltransferase Family 31	GT31
bgh01885	74.9604	80.7411	77.4515	85.4644	101.315	101.136	77.7177	95.9716	1.23487	PF00107	Alcohol dehydrogenase, C-terminal	ADH_zinc_N	GO:zinc ion binding	GO:0008270	zinc-binding oxidoreductase , alcohol dehydrogynase	0
bgh004129000003001	105.68	113.087	105.38	97.8637	85.5671	104.379	108.049	95.9365	0.887897	#N/A	#N/A	#N/A	#N/A	#N/A	effector candidate	0
bgh00731	29.9995	27.7871	25.9948	80.9345	107.349	99.444	27.9271	95.909	3.43426	PF00722	Glycoside hydrolase, family 16	Glyco_hydro_16	GO:hydrolase activity, hydrolyzing O-glycosyl compounds	GO:0004553	CELP0014	CBM18-GH16
bgh01303	123.93	125.878	114.119	76.9207	89.711	119.869	121.309	95.5002	0.787246	PF00175	Oxidoreductase FAD/NAD(P)-binding	NAD_binding_1	GO:oxidoreductase activity	GO:0016491	NADH-cytochrome b5 reductase	0
bgh04874	8.18492	7.03564	9.45342	115.1	97.6408	73.6676	8.22466	95.4694	11.6077	#N/A	#N/A	#N/A	#N/A	#N/A	hypothetical Bgh-specific protein	0
bgh03604	113.787	120.096	126.89	87.1768	95.1087	103.917	120.258	95.4009	0.793303	PF01230	Histidine triad (HIT) protein	#N/A	#N/A	#N/A	HIT domain protein	0
bgh03276	44.4956	41.5308	45.8361	93.7414	109.442	82.867	43.9542	95.3502	2.16931	PF09334	Methionyl/Leucyl tRNA synthetase	tRNA-synt_1g	GO:nucleotide binding	GO:0000166	methionyl-tRNA synthetase, cytoplasmic	0
bgh02985	57.2703	58.7478	59.9787	88.338	94.6172	102.773	58.6656	95.2426	1.62348	PF00312	Ribosomal protein S15	Ribosomal_S15	GO:structural constituent of ribosome	GO:0003735	ribosomal protein S15	0
bgh00572	230.538	243.331	238.663	92.1878	90.744	102.51	237.511	95.1473	0.400602	PF13692	unintegrated	#N/A	#N/A	#N/A	ALG1/Alg1/Mannosyltransferase/Dol-PP-GlcNAc2:Man transferase/beta-1,4-mannosyltransferase	GT33
bgh00766	56.6523	67.2933	61.6605	100.872	92.7145	91.0594	61.8687	94.8821	1.5336	PF06842	Protein of unknown function DUF1242	#N/A	#N/A	#N/A	hypothetical protein	0
bgh00369	78.6887	81.2566	80.0952	93.6809	96.1075	94.7793	80.0135	94.8559	1.1855	PF00026	Peptidase A1	Asp	GO:aspartic-type endopeptidase activity	GO:0004190	Aspartic protease	0
bgh05647	82.6839	75.5185	78.9087	85.3034	104.792	93.7937	79.037	94.6297	1.19728	PF08752	Coatomer, gamma subunit , appendage	COP-gamma_platf	GO:structural molecule activity	GO:0005198	coatomer subunit gamma	0
bgh01461	35.2176	40.2416	36.4599	106.947	96.3003	80.5368	37.3064	94.5946	2.53562	PF00582	UspA	Usp	GO:response to stress	GO:0006950	putative universal stress protein family domain-containing protein	0
bgh00871	443.895	420.687	426.772	95.6712	82.308	105.471	430.451	94.4834	0.219498	PF00172	Zn(2)-C6 fungal-type DNA-binding domain	Zn_clus	GO:sequence-specific DNA binding RNA polymerase II transcription factor activity	GO:0000981	transcription factor	0
bgh05228	200.042	200.514	205.603	102.183	80.4422	100.082	202.053	94.2355	0.46639	PF12937	unintegrated	F-box-like	GO:protein binding	GO:0005515	conserved hypothetical protein	0
bgh02602	141.829	161.713	152.455	81.7237	94.9021	106.021	151.999	94.2157	0.619845	PF10937	Ribosomal protein S36, mitochondrial	#N/A	#N/A	#N/A	DUF2638 domain containing protein/conserved hypothetical protein	0
bgh04382	248.216	243.415	238.743	103.557	84.7711	93.9053	243.458	94.0779	0.386423	PF08613	Cyclin PHO80-like	Cyclin	GO:protein kinase binding	GO:0019901	G1/S-specific cyclin	0
bgh05093	12.0206	15.3052	14.9339	90.96	87.2304	103.934	14.0866	94.0416	6.67598	PF00657	Lipase, GDSL	Lipase_GDSL	GO:hydrolase activity, acting on ester bonds	GO:0016788	putative GDSL lipase/acylhydrolase family protein	CE16
bgh04720	236.51	251.19	241.63	89.6615	87.0257	105.046	243.11	93.9111	0.386291	PF01187	Macrophage migration inhibitory factor	#N/A	#N/A	#N/A	MIF domain-containing protein	0
bgh02036	97.9769	92.7992	93.9736	94.3997	90.0742	96.7715	94.9166	93.7485	0.987693	PF00271	Helicase, C-terminal	#N/A	#N/A	#N/A	ATP-dependent RNA helicase ded1	0
bgh06855	74.4611	75.6715	78.7463	83.8931	84.7854	112.21	76.293	93.6294	1.22723	PF07690	Major facilitator superfamily	MFS_1	GO:transmembrane transport	GO:0055085	Putative MFS Transporter	0
bgh01123	81.4443	85.5074	82.8735	82.3342	95.0072	101.997	83.275	93.1128	1.11814	PF01265	Cytochrome c/c1 haem-lyase	Cyto_heme_lyase	GO:holocytochrome-c synthase activity	GO:0004408	putative cytochrome c heme lyase	0
bgh04939	133.22	144.205	137.317	100.194	80.5515	98.5318	138.247	93.0926	0.673377	PF04777	Erv1/Alr	Evr1_Alr	GO:thiol oxidase activity	GO:0016972	FAD dependent sulfhydryl oxidase Erv1	0
bgh03120	51.6992	64.5817	55.5221	87.9779	92.275	98.7206	57.2677	92.9912	1.6238	PF01115	WASH complex, F-actin capping protein, beta subunit	F_actin_cap_B	GO:barbed-end actin filament capping	GO:0051016	F-actin capping protein beta subunit	0
bgh01805	57.4029	60.2285	64.5216	85.8511	102.213	90.8082	60.7177	92.9574	1.53098	PF09753	Vesicle transport protein, Use1	#N/A	#N/A	#N/A	hypothetical protein similar to synaptobrevin	0
bgh01149	120.155	123.552	125.265	92.5287	83.6849	102.59	122.991	92.9346	0.755624	#N/A	#N/A	#N/A	#N/A	#N/A	conserved predicted protein	0
bgh01104	29.731	33.5129	31.5425	82.4324	98.9292	97.2635	31.5954	92.875	2.93951	PF01536	S-adenosylmethionine decarboxylase	SAM_decarbox	GO:adenosylmethionine decarboxylase activity	GO:0004014	0	0
bgh05236	89.6577	90.2552	85.8402	82.1678	92.9108	103.094	88.5844	92.7242	1.04673	PF09177	Syntaxin 6, N-terminal	Syntaxin-6_N	GO:Golgi vesicle transport	GO:0048193	SNARE domain-containing protein	0
bgh03537	61.0312	64.2753	62.2831	84.091	95.1505	98.5719	62.5299	92.6044	1.48096	PF13741	Mitochondrial ribosomal protein S25	MRP-S25	GO:structural constituent of ribosome	GO:0003735	37S ribosomal protein Rsm25	0
bgh02829	50.0583	50.4035	55.2473	79.527	90.6645	107.467	51.903	92.5528	1.78319	PF00076	RNA recognition motif domain	RRM_1	GO:nucleic acid binding	GO:0003676	RNP domain-containing protein	0
bgh01543	28.4088	29.5893	32.1996	88.5494	97.7485	91.1196	30.0659	92.4725	3.07566	PF02301	DNA-binding HORMA	#N/A	#N/A	#N/A	mad2/mitotic spindle checkpoint component	0
bgh02828	152.189	160.121	161.579	89.5801	84.5504	103.186	157.963	92.4389	0.585194	#N/A	#N/A	#N/A	#N/A	#N/A	NAD dependent epimerase/dehydratase family protein	0
bgh02456	79.4593	82.999	85.9732	87.638	89.3323	100.277	82.8105	92.4159	1.11599	PF02466	Mitochondrial inner membrane translocase subunit Tim17/Tim22/Tim23/peroxisomal protein PMP24	#N/A	#N/A	#N/A	mitochondrial import inner membrane translocase subunit TIM17	0
bgh05895	75.8536	76.2953	75.4517	93.8549	95.4553	87.4595	75.8668	92.2566	1.21603	PF04061	ORMDL	ORMDL	GO:endoplasmic reticulum membrane	GO:0005789	unfolded protein response Orm1/ORMDL family protein	0
bgh01652	33.7948	33.4126	33.8162	84.0988	99.072	93.1335	33.6746	92.1014	2.73504	PF00175	Oxidoreductase FAD/NAD(P)-binding	NAD_binding_1	GO:oxidoreductase activity	GO:0016491	NADH-cytochrome b5 reductase	0
bgh04934	54.3538	51.4584	53.0967	108.617	87.3923	80.2912	52.9697	92.1	1.73873	PF07690	Major facilitator superfamily	MFS_1	GO:transmembrane transport	GO:0055085	MFS transporter/Benomyl/methotrexate resistance protein	0
bgh03662	180.633	169.488	169.18	84.3021	85.4545	106.398	173.1	92.0516	0.531783	PF05362	Peptidase S16, Lon C-terminal	Lon_C	GO:ATP-dependent peptidase activity	GO:0004176	ATP-dependent protease La 1/Lon protease/ATP-dependent protease La	0
bgh00745	86.6237	90.4606	82.7491	80.3092	96.1835	98.8009	86.6111	91.7645	1.0595	PF05191	Adenylate kinase, active site lid domain	ADK_lid	GO:adenylate kinase activity	GO:0004017	ADK1/2/adenylate kinase	0
bgh02997	89.3677	90.7544	89.1599	110.973	90.6571	73.5361	89.7606	91.7219	1.02185	#N/A	#N/A	#N/A	#N/A	#N/A	hypothetical protein	0
bgh00430	117.629	115.72	117.145	92.928	90.1906	91.6472	116.831	91.5886	0.783938	PF02176	unintegrated	#N/A	#N/A	#N/A	TRAF-type zinc finger protein	0
bgh00516	0.480867	0.377403	0.335151	141.4	85.1112	48.24	0.397807	91.5839	230.222	PF00230	Major intrinsic protein	MIP	GO:transporter activity	GO:0005215	aquaporin	0
bgh01028	53.6906	61.6671	57.1156	94.1155	94.9048	85.4382	57.4911	91.4862	1.59131	PF06179	Mediator complex, subunit Med22	Med22	GO:RNA polymerase II transcription cofactor activity	GO:0001104	conserved predicted protein	0
bgh003743000001001	84.1327	84.2989	81.1412	96.2846	88.6908	89.4718	83.1909	91.4824	1.09967	PF00018	Src homology-3 domain	SH3_1	GO:protein binding	GO:0005515	high osmolarity signaling protein Sho1	0
bgh00778	205.841	198.253	204.904	91.7871	88.7873	93.8638	202.999	91.4794	0.45064	PF03663	Glycoside hydrolase, family 76	#N/A	#N/A	#N/A	glycosyl hydrolase family 76	GH76
bgh06666	36.4122	33.3523	35.6082	82.2788	108.39	83.7329	35.1243	91.4671	2.6041	PF08030	Ferric reductase, NAD binding	NAD_binding_6	GO:oxidoreductase activity	GO:0016491	putative cytochrome b-245 heavy chain subunit beta	0
bgh02778	33.7057	34.8683	35.4929	80.5622	91.0815	101.613	34.689	91.0856	2.62578	#N/A	#N/A	#N/A	#N/A	#N/A	CSEP0059	0
bgh02167	28.2428	26.2882	27.6825	76.8079	95.7044	99.078	27.4045	90.5301	3.30347	PF01261	Xylose isomerase-like, TIM barrel domain	#N/A	#N/A	#N/A	DNA-(apurinic or apyrimidinic site) lyase/endonuclease 4	0
bgh02069	57.3563	61.5683	61.6418	94.5956	92.7384	84.2532	60.1888	90.5291	1.50409	#N/A	#N/A	#N/A	#N/A	#N/A	undecaprenyl pyrophosphate synthetase/Nogo-B receptor	0
bgh01694	35.309	42.7356	41.6781	89.9256	90.6237	90.9284	39.9076	90.4926	2.26756	PF12328	unintegrated	#N/A	#N/A	#N/A	conserved hypothetical protein/alba domain containing protein	0
bgh01993	60.8371	58.2614	58.7765	81.3557	92.4347	97.3262	59.2916	90.3722	1.5242	PF00010	Myc-type, basic helix-loop-helix (bHLH) domain	HLH	GO:protein dimerization activity	GO:0046983	sterol regulatory element binding protein	0
bgh04611	55.1548	52.0584	52.1744	88.5863	99.8778	82.6353	53.1292	90.3664	1.70088	PF00995	Sec1-like protein	Sec1	GO:vesicle docking involved in exocytosis	GO:0006904	sec1 family protein	0
bgh01258	81.0848	80.636	82.833	77.011	95.9517	97.7874	81.5179	90.25	1.10712	PF00004	ATPase, AAA-type, core	AAA	GO:ATP binding	GO:0005524	26S protease regulatory subunit 6	0
bgh04401	62.7638	66.8642	68.9991	73.0543	85.0615	112.392	66.209	90.1693	1.36189	PF03540	Transcription initiation factor TFIID, 23-30kDa subunit	TFIID_30kDa	GO:DNA-templated transcription, initiation	GO:0006352	TFIID and and SAGA complex TAF10 subunit	0
bgh04654	24.3806	26.9246	22.5054	86.4084	105.304	78.4912	24.6036	90.0678	3.66076	PF07992	Pyridine nucleotide-disulphide oxidoreductase, FAD/NAD(P)-binding domain	Pyr_redox_2	GO:oxidoreductase activity	GO:0016491	external NADH-ubiquinone oxidoreductase 1, mitochondrial precursor	0
bgh01051	42.0945	46.3661	45.8199	85.7592	87.8123	96.5364	44.7602	90.036	2.01152	#N/A	#N/A	#N/A	#N/A	#N/A	hypothetical Bgh-specific protein	0
bgh02639	146.378	141.45	140.322	90.7828	86.1844	93.0845	142.717	90.0172	0.630741	PF01434	Peptidase M41	Peptidase_M41	GO:metalloendopeptidase activity	GO:0004222	putative intermembrane space AAA protease IAP-1	0
bgh00033	57.8325	54.6545	55.4084	77.8102	98.5562	93.2762	55.9651	89.8808	1.60602	PF00365	Phosphofructokinase domain	PFK	GO:6-phosphofructokinase activity	GO:0003872	phosphofructokinase	0
bgh06172	85.7054	82.3043	85.2046	82.9888	90.4223	96.1226	84.4048	89.8446	1.06445	PF03062	Membrane bound O-acyl transferase, MBOAT	#N/A	#N/A	#N/A	MBOAT family protein	0
bgh02260	17.8719	19.2405	20.695	83.9748	84.8138	100.627	19.2691	89.8051	4.66057	#N/A	#N/A	#N/A	#N/A	#N/A	conserved hypothetical protein	0
bgh03766	86.7714	88.9478	92.0208	91.3974	85.7831	92.1673	89.2466	89.7826	1.00601	PF04979	Protein phosphatase inhibitor 2 (IPP-2)	IPP-2	GO:protein phosphatase inhibitor activity	GO:0004864	conserved hypothetical protein	0
bgh01539	61.4572	57.9307	60.0339	87.2607	86.2543	95.7125	59.8073	89.7425	1.50053	PF05182	Pre-mRNA polyadenylation factor Fip1	#N/A	#N/A	#N/A	putative pre-mRNA polyadenylation factor fip1	0
bgh00804	87.5623	92.7177	101.51	83.9943	83.1822	101.619	93.93	89.5985	0.953886	#N/A	#N/A	#N/A	#N/A	#N/A	CSEP0018	0
bgh04320	53.5699	54.9792	57.6808	81.3868	91.697	94.5958	55.41	89.2265	1.6103	PF07955	Protein of unknown function DUF1687, fungi	DUF1687	GO:oxidoreductase activity	GO:0016491	conserved predicted protein	0
bgh05218	51.0583	56.0812	54.0403	85.1501	89.4647	93.0216	53.7266	89.2122	1.66048	PF08058	Nuclear pore complex component	#N/A	#N/A	#N/A	nuclear pore complex component	0
bgh06679	63.749	62.7077	70.0864	89.0637	97.5729	80.6366	65.5144	89.091	1.35987	PF10270	Magnesium transporter	#N/A	#N/A	#N/A	DNA mismatch repair protein mutS/conserved predicted protein/Putative magnesium transport protein	0
bgh06103	51.9649	58.3708	55.9256	85.2689	85.2973	96.5864	55.4204	89.0509	1.60682	PF00098	Zinc finger, CCHC-type	zf-CCHC	GO:nucleic acid binding	GO:0003676	DNA-binding protein HEXBP	0
bgh02419	95.0606	95.3968	91.5597	71.6813	93.0747	102.207	94.0057	88.9877	0.94662	PF00227	Proteasome, subunit alpha/beta	Proteasome	GO:threonine-type endopeptidase activity	GO:0004298	proteasome component C5	0
bgh03521	87.7467	89.7982	92.6436	75.8363	87.7587	102.259	90.0628	88.6179	0.983957	PF13893	unintegrated	#N/A	#N/A	#N/A	eukaryotic translation initiation factor 3 subunit B	0
bgh00357	229.13	218.285	224.826	94.1612	75.501	95.876	224.08	88.5127	0.395004	#N/A	#N/A	#N/A	#N/A	#N/A	hypothetical protein	0
bgh01769	68.0109	65.0354	68.5966	77.7092	91.6403	96.1435	67.2143	88.4977	1.31665	PF05577	Peptidase S28	Peptidase_S28	GO:serine-type peptidase activity	GO:0008236	conserved predicted protein	0
bgh05221	96.587	100.985	99.1228	75.8938	86.0689	103.181	98.8983	88.3812	0.893657	PF00490	Porphobilinogen synthase	ALAD	GO:porphobilinogen synthase activity	GO:0004655	delta-aminolevulinic acid dehydratase	0
bgh03669	70.1239	68.3648	66.5955	93.3102	90.9821	80.8291	68.3614	88.3738	1.29274	PF00892	Drug/metabolite transporter	EamA	GO:membrane	GO:0016020	predicted conserved protein	0
bgh03243	84.8442	89.2135	94.3406	99.6306	80.3027	85.0767	89.4661	88.3366	0.987376	PF10247	Reactive oxygen species modulator 1	#N/A	#N/A	#N/A	predicted protein	0
bgh01750	85.9631	81.8455	85.5163	80.514	90.0355	94.2483	84.4417	88.2659	1.04529	PF09803	Protein of unknown function DUF2346	#N/A	#N/A	#N/A	mitochondrial cytochrome c oxidase assembly factor	0
bgh00500	31.6007	30.2408	28.9291	101.222	82.4129	81.054	30.2569	88.2297	2.91602	PF00083	General substrate transporter	Sugar_tr	GO:transmembrane transporter activity	GO:0022857	sugar transporter (major facilitator superfamily)	0
bgh03222	109.416	108.269	107.621	92.3862	80.0302	92.1996	108.435	88.2053	0.813438	PF08613	Cyclin PHO80-like	Cyclin	GO:protein kinase binding	GO:0019901	0	0
bgh00859	45.5127	47.9746	50.7537	76.1299	94.4814	93.8923	48.0803	88.1679	1.83376	PF00459	Inositol monophosphatase	Inositol_P	GO:phosphatidylinositol phosphorylation	GO:0046854	myo-inositol-1-monophosphotase/INM1	0
bgh03160	94.9928	96.8604	103.634	78.6822	90.1348	95.5913	98.4958	88.1361	0.894821	PF03224	ATPase, V1 complex, subunit H	V-ATPase_H_N	GO:proton-transporting ATPase activity, rotational mechanism	GO:0046961	Vacuolar ATP synthase subunit H	0
bgh00990	101.559	108.269	106.519	81.0985	82.7073	100.503	105.449	88.1028	0.835504	PF00957	Synaptobrevin	Synaptobrevin	GO:vesicle-mediated transport	GO:0016192	Nyv1 R-SNARE	0
bgh03299	91.8533	97.1532	92.3134	89.2347	86.6435	88.3506	93.7733	88.0763	0.939247	PF01553	Phospholipid/glycerol acyltransferase	Acyltransferase	GO:transferase activity, transferring acyl groups	GO:0016746	Tafazzin	0
bgh04636	79.0659	80.1314	84.2808	80.5528	84.7317	98.8804	81.1594	88.055	1.08496	PF00238	Ribosomal protein L14b/L23e	Ribosomal_L14	GO:structural constituent of ribosome	GO:0003735	50S ribosomal protein L14	0
bgh04877	45.8406	47.4295	46.4634	94.8115	81.8357	86.3728	46.5778	87.6733	1.8823	#N/A	#N/A	#N/A	#N/A	#N/A	hypothetical protein	0
bgh00429	122.652	119.052	118.376	90.1378	86.3901	86.4181	120.027	87.6487	0.730243	PF03388	Legume-like lectin	Lectin_leg-like	GO:membrane	GO:0016020	lectin family integral membrane protein	0
bgh01935	103.763	104.643	99.9517	81.2372	91.3263	90.19	102.786	87.5845	0.852107	PF01433	Peptidase M1, membrane alanine aminopeptidase, N-terminal	Peptidase_M1	GO:metallopeptidase activity	GO:0008237	Putative Aminopeptidase 2	0
bgh03176	225.571	250.337	245.022	71.8294	80.0906	110.168	240.31	87.3626	0.363541	#N/A	#N/A	#N/A	#N/A	#N/A	0	0
bgh00393	32.4194	36.3535	35.4339	88.5389	88.1418	85.3879	34.7356	87.3562	2.51489	PF05903	Domain of unknown function DUF862, eukaryotic	#N/A	#N/A	#N/A	DUF862 domain containing conserved protein	0
bgh03832	34.3525	34.4979	35.5483	78.7082	89.0191	94.3156	34.7996	87.3476	2.51002	PF04178	Vesicle transport protein, Got1/SFT2-like	Got1	GO:vesicle-mediated transport	GO:0016192	Got1 family protein	0
bgh00983	115.402	107.412	113.002	79.1236	89.7417	93.048	111.939	87.3044	0.779931	PF10310	Uncharacterised protein family UPF0615	#N/A	#N/A	#N/A	conserved predicted protein	0
bgh001154000001001	234.501	231.237	244.712	81.1563	75.6867	104.883	236.817	87.242	0.368395	#N/A	#N/A	#N/A	#N/A	#N/A	Hsp70-like protein	0
bgh06259	166.134	160.901	171.261	80.4549	78.065	103.115	166.099	87.2115	0.525059	PF00732	Glucose-methanol-choline oxidoreductase, N-terminal	GMC_oxred_N	GO:oxidoreductase activity, acting on CH-OH group of donors	GO:0016614	0	0
bgh06932	159.705	146.561	148.392	82.9075	83.6269	94.2022	151.553	86.9122	0.573478	PF07859	Alpha/beta hydrolase fold-3	Abhydrolase_3	GO:hydrolase activity	GO:0016787	hormone-sensitive lipase	0
bgh02794	80.0433	81.9283	80.4948	77.7516	95.5113	87.4372	80.8221	86.9	1.0752	PF03798	TRAM/LAG1/CLN8 homology domain	TRAM_LAG1_CLN8	GO:integral component of membrane	GO:0016021	DUF887 domain protein	0
bgh01650	58.236	62.4833	58.0458	77.9605	88.982	93.4957	59.5884	86.8127	1.45687	PF00005	ABC transporter-like	ABC_tran	GO:ATP binding	GO:0005524	ABC metal ion transporter/ABC Transporter	0
bgh03780	91.7829	99.5701	96.2367	70.4385	91.6334	98.1722	95.8632	86.748	0.904915	PF04190	Uncharacterised protein family UPF0363	#N/A	#N/A	#N/A	conserved hypothetical protein	0
bgh00254	77.2311	76.1776	71.742	100.426	82.2385	77.4418	75.0502	86.7021	1.15525	PF00857	Isochorismatase-like	Isochorismatase	GO:catalytic activity	GO:0003824	0	0
bgh05017	127.075	128.597	128.054	79.6277	82.7383	97.6396	127.908	86.6685	0.677583	PF05794	T-complex 11	#N/A	#N/A	#N/A	IQ calmodulin-binding motif domain protein	0
bgh00486	32.1294	35.2608	34.6649	83.8215	89.2547	86.7945	34.0184	86.6236	2.54637	#N/A	#N/A	#N/A	#N/A	#N/A	EF-hand superfamily Ca2+-modulated protein	0
bgh00801	200.385	211.743	212.092	89.0714	70.3154	100.433	208.073	86.6066	0.416231	PF00450	Peptidase S10, serine carboxypeptidase	Peptidase_S10	GO:serine-type carboxypeptidase activity	GO:0004185	Serine carboxypeptidase	0
bgh04683	81.5937	80.2101	79.1976	84.9549	84.4276	89.7258	80.3338	86.3694	1.07513	#N/A	#N/A	#N/A	#N/A	#N/A	C2H2 finger domain protein	0
bgh01002	113.416	119.324	114.693	88.382	74.2847	95.1246	115.811	85.9304	0.741989	PF03271	EB1, C-terminal	EB1	GO:microtubule binding	GO:0008017	microtuble-associated protein EB1	0
bgh01310	87.5987	78.4043	84.5344	87.7193	90.2209	79.665	83.5124	85.8684	1.02821	#N/A	#N/A	#N/A	#N/A	#N/A	cell wall proline rich protein	0
bgh02320	58.1397	60.8915	62.8749	74.858	91.0394	91.5763	60.6354	85.8246	1.41542	PF13489	unintegrated	#N/A	#N/A	#N/A	conserved hypothetical protein	0
bgh00761	51.2133	52.5424	50.5838	83.1482	83.078	91.0312	51.4465	85.7525	1.66683	PF00625	Guanylate kinase	#N/A	#N/A	#N/A	putative guanylate kinase	0
bgh04593	53.3216	54.3319	58.2541	83.907	86.504	86.4995	55.3025	85.6368	1.54852	PF00153	Mitochondrial substrate/solute carrier	#N/A	#N/A	#N/A	mitochondrial 2-oxodicarboxylate carrier 2	0
bgh03369	89.4024	85.0547	88.7654	81.4912	87.6159	87.5863	87.7409	85.5644	0.975195	PF08375	26S proteasome regulatory subunit, C-terminal	Rpn3_C	GO:enzyme regulator activity	GO:0030234	proteasome regulatory particle subunit (RpnC)	0
bgh00053	132.715	134.323	136.227	72.2605	79.2535	105.057	134.422	85.5238	0.636236	PF06026	Ribose 5-phosphate isomerase, type A	Rib_5-P_isom_A	GO:ribose-5-phosphate isomerase activity	GO:0004751	RKI1/ribose-5-phosphate ketol-isomerase : RKI1	0
bgh04007	65.9108	72.6843	67.0657	81.9155	82.2655	91.7701	68.5536	85.3171	1.24453	PF00410	Ribosomal protein S8	Ribosomal_S8	GO:structural constituent of ribosome	GO:0003735	40S ribosomal protein S8	0
bgh00742	79.1539	81.2876	79.6886	90.016	86.5599	79.207	80.0434	85.2609	1.06518	PF00709	Adenylosuccinate synthetase	Adenylsucc_synt	GO:adenylosuccinate synthase activity	GO:0004019	Adenylosuccinate synthase/ADE12	0
bgh03771	96.7485	97.1011	96.765	80.8544	89.0048	85.7453	96.8716	85.2015	0.87953	PF01564	Spermidine/spermine synthases family	#N/A	#N/A	#N/A	spermine/spermidine synthase family protein	0
bgh03496	94.7723	89.6648	95.6747	83.5351	84.0745	87.9577	93.3706	85.1891	0.912376	PF03452	Anp1	#N/A	#N/A	#N/A	mannan polymerase II complex ANP1 subunit	GT62
bgh04424	80.0156	87.6773	82.5737	92.0205	78.1537	85.2969	83.4222	85.1571	1.0208	PF01217	AP complex, mu/sigma subunit	#N/A	#N/A	#N/A	Clathrin assembly protein 2 small chain or AP-2 adaptor complex subunit sigma	0
bgh00828	39.6571	33.4521	35.9995	83.8289	86.9038	84.3156	36.3696	85.0161	2.33756	PF12632	Myosin-binding domain	Vezatin	GO:myosin binding	GO:0017022	putative proliferating cell nuclear antigen (PCNA)	0
bgh02450	72.4146	74.4153	73.6682	76.6158	84.8389	93.354	73.4994	84.9362	1.1556	PF05091	Eukaryotic translation initiation factor 3 subunit D	eIF-3_zeta	GO:translation initiation factor activity	GO:0003743	translation initiation factor eIF3	0
bgh03652	36.0689	39.7221	40.3569	93.3278	88.2762	72.6868	38.716	84.7636	2.18937	PF02157	unintegrated	#N/A	#N/A	#N/A	vacuolar sorting receptor (Mrl1), putative	0
bgh04900	54.3386	51.9433	52.3725	94.9111	78.4792	80.6528	52.8848	84.681	1.60124	#N/A	#N/A	#N/A	#N/A	#N/A	hypothetical protein	0
bgh01684	96.1948	99.0952	101.45	87.2011	80.0296	86.8111	98.9134	84.6806	0.856108	PF01096	Zinc finger, TFIIS-type	TFIIS_C	GO:nucleic acid binding	GO:0003676	RNA polymerase III subunit C11	0
bgh01005	236.16	232.819	242.796	77.6461	73.429	102.901	237.259	84.6587	0.35682	PF04055	Radical SAM	Radical_SAM	GO:catalytic activity	GO:0003824	biotin synthase/BIO2	0
bgh03740	57.2784	59.8873	60.2827	74.2367	93.7855	85.7743	59.1495	84.5988	1.43026	PF00300	Histidine phosphatase superfamily, clade-1	#N/A	#N/A	#N/A	phosphoglycerate mutase family protein	0
bgh03623	25.2029	24.2865	25.1059	90.2864	81.8119	81.3519	24.8651	84.4834	3.39767	PF05224	NDT80 DNA-binding domain	NDT80_PhoG	GO:DNA binding	GO:0003677	transcriptional regulator PacG/VIB-1	0
bgh00478	147.996	149.864	142.313	86.3074	75.8108	90.8457	146.724	84.3213	0.574693	PF00076	RNA recognition motif domain	RRM_1	GO:nucleic acid binding	GO:0003676	poly(A) RNA-binding protein	0
bgh02065	414.959	413.524	438.599	92.8319	70.4061	89.6268	422.361	84.2883	0.199565	#N/A	#N/A	#N/A	#N/A	#N/A	conserved protein of unknown function	0
bgh02115	171.691	164.852	159.402	87.2778	75.4182	90.0976	165.315	84.2645	0.50972	PF14378	unintegrated	#N/A	#N/A	#N/A	integral membrane protein	0
bgh03768	107.283	108.676	103.75	81.0196	74.5039	97.03	106.57	84.1845	0.789949	#N/A	#N/A	#N/A	#N/A	#N/A	predicted conserved protein	0
bgh05645	132.687	130.441	134.719	85.5285	79.0396	87.9516	132.616	84.1732	0.634715	PF03134	TB2/DP1/HVA22-related protein	#N/A	#N/A	#N/A	HVA22 domain membrane protein / pathogenicity protein/pathogenicity protein	0
bgh04529	43.3399	41.8888	42.1827	89.4299	85.8593	77.0541	42.4705	84.1145	1.98054	PF13415	unintegrated	#N/A	#N/A	#N/A	regulatory protein ral2	0
bgh02561	74.1536	71.5043	73.6193	76.0991	88.8863	86.8123	73.0924	83.9326	1.14831	PF01793	Glycosyl transferase, family 15	Glyco_transf_15	GO:mannosyltransferase activity	GO:0000030	alpha-1,2-mannosyltransferase	GT15
bgh01553	96.9656	94.7503	91.2552	69.8599	79.3139	102.599	94.3237	83.9243	0.889748	PF00684	Heat shock protein DnaJ, cysteine-rich domain	DnaJ_CXXCXGXG	GO:heat shock protein binding	GO:0031072	mitochondrial protein import protein MAS5	0
bgh05223	314.87	309.593	317.473	72.8491	76.3791	102.388	313.979	83.872	0.267127	PF01432	Peptidase M3A/M3B	Peptidase_M3	GO:metalloendopeptidase activity	GO:0004222	metallopeptidase MepB/putative RXLR effector	0
bgh04957	59.6422	59.1844	55.7987	85.1129	88.1891	78.2449	58.2084	83.8489	1.44049	PF00782	Dual specificity phosphatase, catalytic domain	DSPc	GO:protein tyrosine/serine/threonine phosphatase activity	GO:0008138	tyrosine-protein phosphatase pmp1/hypothetical protein	0
bgh01229	162.313	160.475	163.538	67.7849	84.4013	99.2417	162.109	83.8093	0.516995	PF01565	FAD linked oxidase, N-terminal	FAD_binding_4	GO:UDP-N-acetylmuramate dehydrogenase activity	GO:0008762	D-2-hydroxyglutarate dehydrogenase	0
bgh04005	243.355	222.363	230.584	83.1495	74.7423	93.2044	232.1	83.6987	0.360614	PF09431	Domain of unknown function DUF2013	#N/A	#N/A	#N/A	Protein LDB17	0
bgh06955	90.681	90.5945	91.3107	81.0583	82.1241	87.7359	90.8621	83.6394	0.92051	PF10602	26S proteasome, regulatory subunit Rpn7	#N/A	#N/A	#N/A	26S proteasome non-ATPase regulatory subunit 6/26S proteasome regulatory subunit RPN7	0
bgh04031	95.2985	99.1115	95.605	83.8391	80.984	86.0822	96.6716	83.6351	0.865146	PF10483	Histone acetylation protein 2	Elong_Iki1	GO:Elongator holoenzyme complex	GO:0033588	killer toxin sensitivity protein	0
bgh03252	248.717	248.445	260.022	73.6818	73.8381	103.15	252.395	83.5567	0.331056	PF03937	Protein of unknown function DUF339	#N/A	#N/A	#N/A	Early meiotic induction protein 5	0
bgh00945	69.1409	68.7891	68.7279	80.4756	85.0374	84.537	68.8859	83.35	1.20997	PF00483	Nucleotidyl transferase	NTP_transferase	GO:nucleotidyltransferase activity	GO:0016779	Mannose-1-phosphate guanyltransferase/PSA1	0
bgh06362	151.475	149.284	156.809	85.3436	78.3983	86.2687	152.523	83.3369	0.54639	PF01764	Lipase, class 3	Lipase_3	GO:lipid metabolic process	GO:0006629	autophagy related lipase Atg15/lipase atg15	0
bgh03602	26.0755	26.2076	25.2449	75.3036	76.5455	98.0777	25.8427	83.309	3.2237	#N/A	#N/A	#N/A	#N/A	#N/A	conserved predicted protein	0
bgh06823	29.6927	33.0117	32.9588	99.406	84.0002	66.4976	31.8877	83.3013	2.61233	PF00249	SANT/Myb domain	#N/A	#N/A	#N/A	DNA-binding domain protein	0
bgh00922	69.8879	77.932	78.6839	95.1855	77.7234	76.9904	75.5013	83.2998	1.10329	PF01399	Proteasome component (PCI) domain	PCI	GO:protein binding	GO:0005515	putative COP9 signalosome subunit 7	0
bgh02125	117.509	129.398	119.774	84.7012	82.3525	82.8423	122.227	83.2987	0.681509	PF08238	Sel1-like	#N/A	#N/A	#N/A	conserved hypothetical protein	0
bgh03190	91.1772	101.579	95.9416	85.5863	74.0387	90.213	96.2326	83.2793	0.865396	PF00076	RNA recognition motif domain	RRM_1	GO:nucleic acid binding	GO:0003676	Peptidyl-prolyl cis-trans isomerase E	0
bgh01187	135.759	128.795	125.71	68.1	82.9782	98.5257	130.088	83.2013	0.639578	PF00067	Cytochrome P450	p450	GO:iron ion binding	GO:0005506	Cytochrome P450	0
bgh05920	75.4823	82.2583	81.4847	79.5086	80.0726	89.9225	79.7417	83.1679	1.04297	PF00828	Ribosomal protein L18e/L15P	#N/A	#N/A	#N/A	50S ribosomal subunit protein L15	0
bgh04875	29.126	30.44	32.1061	81.1982	92.1792	75.9237	30.5574	83.1003	2.71949	PF00069	Protein kinase, catalytic domain	Pkinase	GO:protein kinase activity	GO:0004672	calcium/calmodulin dependent protein kinase C, putative	0
bgh04679	41.8712	43.0354	42.5321	80.3657	85.543	83.3363	42.4796	83.0817	1.9558	PF06966	Protein of unknown function DUF1295	#N/A	#N/A	#N/A	DUF1295 domain-containing protein	0
bgh06698	123.991	122.966	124.286	77.9352	82.374	88.1268	123.748	82.812	0.669201	PF01412	Arf GTPase activating protein	ArfGap	GO:GTPase activator activity	GO:0005096	stromal membrane-associated protein	0
bgh04400	73.0263	82.9193	77.7507	86.6281	76.5411	84.5966	77.8987	82.5886	1.0602	PF00808	Transcription factor CBF/NF-Y/archaeal histone	CBFD_NFYB_HMF	GO:sequence-specific DNA binding	GO:0043565	H2A domain containing protein	0
bgh05006	81.6391	78.5666	77.2359	76.5032	85.0104	86.2509	79.1472	82.5882	1.04348	PF04810	Zinc finger, Sec23/Sec24-type	zf-Sec23_Sec24	GO:zinc ion binding	GO:0008270	protein transport protein Sec24	0
bgh003198000003001	123.378	120.531	124.995	68.5559	77.3455	101.761	122.968	82.5541	0.671347	PF00012	Heat shock protein 70 family	#N/A	#N/A	#N/A	heat shock protein SSB/Hsp70 chaperone (HscA)	0
bgh01114	124.87	123.414	126.546	80.3011	77.4642	89.5129	124.943	82.4261	0.659708	PF03986	Autophagy-related protein 3, N-terminal	#N/A	#N/A	#N/A	putative autophagy-related protein 3	0
bgh06001	93.505	91.0518	95.4661	76.6666	85.4601	85.0786	93.3409	82.4018	0.882804	PF01217	AP complex, mu/sigma subunit	#N/A	#N/A	#N/A	AP-1 adaptor complex subunit mu	0
bgh02303	61.5396	67.1982	63.1808	90.6268	78.4434	78.0633	63.9729	82.3779	1.2877	PF09340	Histone H4 acetyltransferase, NuA4 complex, Eaf6	#N/A	#N/A	#N/A	NuA4 histone acetyltransferase complex subunit	0
bgh05669	81.0889	76.3773	76.5722	74.404	90.3111	82.151	78.0128	82.2887	1.05481	PF00400	WD40 repeat	WD40	GO:protein binding	GO:0005515	Protein transport protein SEC31/Web1p	0
bgh03801	4.65293	7.3554	5.51993	85.5578	84.2267	77.0613	5.84275	82.2819	14.0827	#N/A	#N/A	#N/A	#N/A	#N/A	#N/A	#N/A
bgh02724	65.598	64.5684	66.9547	71.5662	85.6977	89.1914	65.707	82.1518	1.25027	PF01248	Ribosomal protein L7Ae/L30e/S12e/Gadd45	#N/A	#N/A	#N/A	small nuclear ribonucleoprotein complex protein Nhp2	0
bgh00838	131.613	134.203	129.013	75.2797	79.6407	91.261	131.61	82.0605	0.623513	PF13414	unintegrated	#N/A	#N/A	#N/A	putative Hsc70 cochaperone (SGT)	0
bgh01642	228.131	227.304	227.518	74.5738	74.9114	96.5125	227.651	81.9992	0.360197	#N/A	#N/A	#N/A	#N/A	#N/A	conserved predicted protein	0
bgh04385	34.7947	39.7038	41.2983	79.7014	83.4865	82.734	38.5989	81.974	2.12374	PF05907	Protein of unknown function DUF866, eukaryotic	#N/A	#N/A	#N/A	DUF866 domain-containing protein/DUF866 domain-containing protein	0
bgh01398	79.3244	81.2935	83.5575	82.4989	84.1375	79.2419	81.3918	81.9594	1.00697	PF00789	UBX	UBX	GO:protein binding	GO:0005515	UBX domain protein/ubiquitin regulatory X	0
bgh05128	145.832	155.794	149.675	87.3364	75.4959	83.028	150.434	81.9534	0.54478	#N/A	#N/A	#N/A	#N/A	#N/A	transmembrane protein, control of nitrogen metabolite repression	0
bgh02896	129.18	137.636	140.934	78.5461	71.1215	96.1012	135.917	81.923	0.602744	PF09297	Zinc ribbon, NADH pyrophosphatase	zf-NADH-PPase	GO:hydrolase activity	GO:0016787	NADH pyrophosphatase	0
bgh03283	46.3814	45.6772	44.3714	81.2449	85.1322	78.9925	45.4767	81.7899	1.7985	PF01412	Arf GTPase activating protein	ArfGap	GO:GTPase activator activity	GO:0005096	ADP-ribosylation factor GTPase-activating protein GCS1	0
bgh05795	48.7461	54.3382	52.3063	85.5871	79.8061	79.9722	51.7969	81.7885	1.57902	PF00400	WD40 repeat	WD40	GO:protein binding	GO:0005515	mitogen-activated protein kinase organizer 1	0
bgh01300	72.7854	69.7326	68.7887	79.1969	89.4902	76.3707	70.4356	81.6859	1.15973	PF00400	WD40 repeat	WD40	GO:protein binding	GO:0005515	COPI/coatomer beta subunit	0
bgh05450	70.402	74.3848	71.1441	75.1169	78.7749	90.2035	71.977	81.3651	1.13043	PF00406	Adenylate kinase	#N/A	#N/A	#N/A	adenylate kinase	0
bgh06804	67.1114	68.7156	66.9834	70.5717	82.8352	90.3409	67.6035	81.2492	1.20185	PF00226	DnaJ domain	#N/A	#N/A	#N/A	Cytosolic ribosome-associated chaperone	0
bgh05196	30.1536	30.6509	29.7392	72.0841	92.4506	79.1906	30.1812	81.2418	2.6918	PF08790	Zinc finger, C2H2, LYAR-type	#N/A	#N/A	#N/A	conserved hypothetical protein	0
bgh01108	246.431	249.913	238.735	74.94	77.4377	91.0076	245.026	81.1284	0.331101	PF01546	Peptidase M20	Peptidase_M20	GO:hydrolase activity	GO:0016787	putative beta-Ala-His dipeptidase	0
bgh06479	79.1216	77.3445	75.3207	77.8667	83.552	81.8694	77.2623	81.096	1.04962	PF00583	GNAT domain	Acetyltransf_1	GO:N-acetyltransferase activity	GO:0008080	Acyltransferase domain-containing protein	0
bgh01840	57.794	57.1814	54.899	80.2926	87.5437	75.1954	56.6248	81.0106	1.43066	PF13414	unintegrated	#N/A	#N/A	#N/A	NADPH oxidase regulator NoxR	0
bgh03554	58.1249	67.5434	63.8891	85.1422	81.6134	76.1829	63.1858	80.9795	1.28161	#N/A	#N/A	#N/A	#N/A	#N/A	conserved hypothetical protein	0
bgh05761	89.8533	95.2988	92.6407	74.9804	84.5174	83.0691	92.5976	80.8556	0.873194	PF00173	Cytochrome b5-like heme/steroid binding domain	#N/A	#N/A	#N/A	Heme/steroid binding protein	0
bgh02956	9.9686	11.1511	10.5415	79.1337	81.7456	81.4664	10.5537	80.7819	7.65434	#N/A	#N/A	#N/A	#N/A	#N/A	conserved predicted protein	0
bgh01139	72.2529	74.1472	75.3426	72.3125	77.1763	92.8433	73.9143	80.7774	1.09285	PF01423	Ribonucleoprotein LSM domain	#N/A	#N/A	#N/A	small nuclear ribonucleoprotein SmG	0
bgh02535	47.4164	47.5889	45.7945	71.9794	77.5258	92.8239	46.9332	80.7764	1.72109	PF00916	Sulphate transporter	Sulfate_transp	GO:sulfate transmembrane transporter activity	GO:0015116	high affinity sulfate transporter	0
bgh00632	161.017	155.327	157.681	65.5639	79.0031	97.3788	158.008	80.6486	0.510408	PF02882	Tetrahydrofolate dehydrogenase/cyclohydrolase, NAD(P)-binding domain	THF_DHG_CYH_C	GO:catalytic activity	GO:0003824	C1-tetrahydrofolate synthase/MIS1	0
bgh00173	88.4387	98.9929	92.5713	76.1067	73.2175	92.4892	93.3343	80.6044	0.86361	PF00583	GNAT domain	Acetyltransf_1	GO:N-acetyltransferase activity	GO:0008080	0	0
bgh02771	129.393	130.254	132.211	74.442	75.1693	92.1366	130.619	80.5826	0.616928	PF00266	Aminotransferase, class V/Cysteine desulfurase	Aminotran_5	GO:metabolic process	GO:0008152	AGX1/alanine--glyoxylate aminotransferase	0
bgh04366	16.3883	21.7694	20.8116	69.1692	95.6864	75.5426	19.6564	80.1327	4.07667	#N/A	#N/A	#N/A	#N/A	#N/A	GPI anchored protein	0
bgh05249	133.833	132.183	134.692	68.7957	77.7166	93.6404	133.57	80.0509	0.59932	PF03972	MmgE/PrpD	MmgE_PrpD	GO:2-methylcitrate dehydratase activity	GO:0047547	2 methylcitrate dehydratase	0
bgh05251	83.6101	79.906	79.9259	78.0197	82.0557	79.9826	81.1473	80.0194	0.986099	PF00245	Alkaline phosphatase	Alk_phosphatase	GO:phosphatase activity	GO:0016791	alkaline phosphatase	0
bgh00163	39.9651	42.4138	42.0427	75.8511	82.3499	81.8234	41.4739	80.0081	1.92912	PF00804	Syntaxin, N-terminal	Syntaxin	GO:membrane	GO:0016020	Sed5 t-SNARE	0
bgh06901	66.2674	65.3947	66.685	65.0979	78.9553	95.6268	66.1157	79.8933	1.20839	PF00012	Heat shock protein 70 family	#N/A	#N/A	#N/A	Hsp70 chaperone (BiP)	0
bgh02958	73.2915	67.2305	68.3777	78.8251	86.0013	74.6649	69.6332	79.8304	1.14644	PF02862	DDHD	DDHD	GO:metal ion binding	GO:0046872	DDHD domain-containing protein	0
bgh05142	25.8086	27.418	25.8938	83.3873	87.0572	68.8228	26.3735	79.7557	3.02409	PF11801	Mitochondrial outer membrane transport complex, Sam37/metaxin	#N/A	#N/A	#N/A	Metaxin-like protein	0
bgh00152	76.3844	71.3377	76.4486	69.9839	81.972	87.1793	74.7235	79.7117	1.06676	PF13508	GNAT domain	Acetyltransf_7	GO:N-acetyltransferase activity	GO:0008080	0	0
bgh01830	107.073	104.148	110.468	78.6148	75.855	84.0855	107.229	79.5184	0.741573	PF06071	Domain of unknown function DUF933	#N/A	#N/A	#N/A	Obg-like ATPase 1	0
bgh01669	72.9534	74.0263	74.823	78.4645	79.6014	80.4766	73.9342	79.5142	1.07547	PF13445	RING-type zinc-finger, LisH dimerisation motif	#N/A	#N/A	#N/A	hypothetical protein similar to protein binding / zinc ion binding protein	0
bgh01185	108.606	109.28	104.265	70.1513	77.2617	91.0856	107.384	79.4995	0.740331	#N/A	#N/A	#N/A	#N/A	#N/A	0	0
bgh05869	45.0623	46.9138	45.5098	77.4439	82.3906	78.4295	45.8286	79.4214	1.73301	PF00177	Ribosomal protein S7 domain	#N/A	#N/A	#N/A	30S ribosomal protein S7	0
bgh04438	56.8388	53.7634	54.8821	82.095	84.5558	71.4238	55.1614	79.3582	1.43865	PF09496	Centromere protein Cenp-O	CENP-O	GO:centromere complex assembly	GO:0034508	conserved hypothetical protein of cenp-0 superfamily	0
bgh05788	57.626	60.4685	64.615	79.4628	78.6815	79.8556	60.9032	79.3333	1.30261	PF00153	Mitochondrial substrate/solute carrier	#N/A	#N/A	#N/A	conserved hypothetical protein	0
bgh01319	32.6203	34.1034	34.491	72.6344	85.7277	79.4357	33.7382	79.2659	2.34944	PF01459	Eukaryotic porin/Tom40	Porin_3	GO:transmembrane transport	GO:0055085	putative mitochondrial import receptor subunit TOM40	0
bgh02116	64.301	66.785	61.8446	77.9271	79.8542	79.9103	64.3102	79.2305	1.23201	PF04420	unintegrated	CHD5	GO:tail-anchored membrane protein insertion into ER membrane	GO:0071816	guided entry of tail-anchored proteins 1	0
bgh02272	43.2622	54.528	51.4055	69.9012	86.0494	81.7283	49.7319	79.2263	1.59307	PF01196	Ribosomal protein L17	Ribosomal_L17	GO:structural constituent of ribosome	GO:0003735	Putative 50S ribosomal protein L17	0
bgh05364	80.271	74.9024	73.0133	74.7093	79.1941	82.8409	76.0622	78.9147	1.0375	PF13967	unintegrated	#N/A	#N/A	#N/A	hypothetical protein similar to DUF221 family protein	0
bgh04055	36.3287	37.7412	36.767	71.7472	86.1292	78.7881	36.9456	78.8882	2.13525	#N/A	#N/A	#N/A	#N/A	#N/A	conserved hypothetical protein	0
bgh03640	61.0842	61.3501	49.9143	65.1397	79.8736	91.5714	57.4495	78.8615	1.37271	#N/A	#N/A	#N/A	#N/A	#N/A	conserved hypothetical protein	0
bgh01691	90.9405	90.9201	88.3005	66.1997	78.0161	91.375	90.0537	78.5303	0.872038	PF00271	Helicase, C-terminal	#N/A	#N/A	#N/A	hypothetical protein ATP-dependent RNA helicase	0
bgh03094	51.2294	55.1547	50.9641	87.9624	80.3843	67.0377	52.4494	78.4615	1.49595	PF13668	unintegrated	#N/A	#N/A	#N/A	conserved hypothetical protein	0
bgh06756	80.537	75.5534	78.0525	106.823	70.3769	58.044	78.0476	78.4145	1.0047	PF00026	Peptidase A1	Asp	GO:aspartic-type endopeptidase activity	GO:0004190	aspartic protease	0
bgh02140	256.082	239.435	245.33	65.0554	72.5549	97.1818	246.949	78.264	0.316924	PF02910	Fumarate reductase/succinate dehydrogenase flavoprotein-like, C-terminal	Succ_DH_flav_C	GO:oxidoreductase activity	GO:0016491	succinate dehydrogenase subunit A	0
bgh06751	57.9714	62.7986	63.5973	75.0486	78.9875	80.7397	61.4558	78.2586	1.27341	PF02940	mRNA capping enzyme, beta subunit, structural domain	mRNA_triPase	GO:polynucleotide 5'-phosphatase activity	GO:0004651	mRNA capping nucleoside-triphosphatase, putative	0
bgh04558	36.133	39.3485	38.4921	72.2469	84.3769	78.1256	37.9912	78.2498	2.05968	PF01084	Ribosomal protein S18	Ribosomal_S18	GO:structural constituent of ribosome	GO:0003735	37S ribosomal protein S18, putative	0
bgh02500	23.4897	20.2471	21.8451	69.9046	96.0233	68.7422	21.8606	78.2234	3.57827	PF03572	Interphotoreceptor retinol-binding	Peptidase_S41	GO:serine-type peptidase activity	GO:0008236	hypothetical protein	0
bgh002256000001001	123.414	139.631	137.378	78.6066	76.0715	79.7903	133.474	78.1561	0.585552	PF02970	Tubulin binding cofactor A	TBCA	GO:tubulin binding	GO:0015631	tubulin-specific chaperone Rbl2	0
bgh02906	43.5792	40.2079	41.7615	74.0887	72.0157	87.887	41.8495	77.9971	1.86375	PF00999	Cation/H+ exchanger	Na_H_Exchanger	GO:solute:proton antiporter activity	GO:0015299	K+/H+ antiporter Kha1	0
bgh04619	90.6704	87.6743	87.9139	72.155	77.7896	83.5106	88.7529	77.8184	0.876799	PF03234	Cdc37, N-terminal domain	CDC37_N	GO:protein kinase binding	GO:0019901	Hsp90 co-chaperone Cdc37	0
bgh02445	59.2393	61.6053	61.5381	76.3	79.353	77.7582	60.7943	77.8037	1.27979	PF04078	Rcd1	#N/A	#N/A	#N/A	cell differentiation protein (Rcd1), putative	0
bgh05493	88.6699	97.4113	93.0854	67.0088	74.2133	91.9506	93.0556	77.7242	0.835245	PF00227	Proteasome, subunit alpha/beta	Proteasome	GO:threonine-type endopeptidase activity	GO:0004298	proteasome component Pup3	0
bgh02468	75.8451	76.6957	73.1119	78.2486	75.5627	79.3049	75.2176	77.7054	1.03307	PF10454	Protein of unknown function DUF2458	#N/A	#N/A	#N/A	conserved hypothetical protein	0
bgh005311000001001	153.354	163.674	145.335	74.3879	73.8388	84.6702	154.121	77.6323	0.503711	#N/A	#N/A	#N/A	#N/A	#N/A	hypothetical protein	0
bgh04621	91.6095	96.5406	94.6388	73.1436	76.7047	82.9598	94.263	77.6027	0.823258	PF03909	BSD	#N/A	#N/A	#N/A	BSD domain-containing protein	0
bgh01687	110.912	125.767	112.9	76.3784	70.8848	85.5294	116.526	77.5975	0.665923	PF10259	unintegrated	#N/A	#N/A	#N/A	37S ribosomal protein Rsm22	0
bgh01813	38.7432	37.015	35.6259	63.4808	83.2197	86.0193	37.128	77.5733	2.08934	PF01201	Ribosomal protein S8e/ribosomal biogenesis NSA2	#N/A	#N/A	#N/A	40S ribosomal protein S8e	0
bgh02890	42.8835	46.2203	44.0533	77.7166	75.8031	79.198	44.3857	77.5726	1.74769	PF00443	Peptidase C19, ubiquitin carboxyl-terminal hydrolase 2	UCH	GO:ubiquitinyl hydrolase activity	GO:0036459	ubiquitin carboxyl-terminal hydrolase	0
bgh01397	100.651	94.3081	94.3981	69.5285	81.4255	81.598	96.4525	77.5173	0.803684	PF02893	GRAM	#N/A	#N/A	#N/A	putative GRAM domain-containing protein 2	0
bgh02766	262.194	246.741	246.756	70.9321	66.319	95.0661	251.897	77.4391	0.307424	PF00072	Signal transduction response regulator, receiver domain	Response_reg	GO:phosphorelay signal transduction system	GO:0000160	phosphate regulon sensor protein phoR/phytochrome/phytochrome-like histidine kinase PHY2p	0
bgh00353	5.37678	6.35671	5.58401	84.5228	93.6329	54.038	5.7725	77.3979	13.408	#N/A	#N/A	#N/A	#N/A	#N/A	conserved hypothetical protein	0
bgh00136	63.4054	63.4923	58.3377	67.7879	78.7717	85.5527	61.7451	77.3708	1.25307	PF00682	Pyruvate carboxyltransferase	HMGL-like	GO:catalytic activity	GO:0003824	0	0
bgh004674000001001	75.9034	71.7403	72.1167	75.8031	79.8051	76.4764	73.2535	77.3615	1.05608	PF04810	Zinc finger, Sec23/Sec24-type	zf-Sec23_Sec24	GO:zinc ion binding	GO:0008270	transport protein	0
bgh02434	94.3036	98.4301	98.0769	64.6621	76.3632	90.8451	96.9369	77.2901	0.797325	PF01873	Translation initiation factor IF2/IF5	eIF-5_eIF-2B	GO:translation initiation factor activity	GO:0003743	eukaryotic translation initiation factor 2 beta subunit	0
bgh06390	77.9523	72.8065	77.0625	73.4385	82.3246	76.0131	75.9404	77.2588	1.01736	PF07718	Coatomer, beta subunit, C-terminal	Coatamer_beta_C	GO:structural molecule activity	GO:0005198	coatomer subunit beta	0
bgh00779	37.7574	38.5521	37.0916	70.7803	75.8588	84.9699	37.8003	77.203	2.04239	PF03663	Glycoside hydrolase, family 76	#N/A	#N/A	#N/A	glycosyl hydrolase	GH76
bgh01851	61.1324	64.0538	63.6446	73.7604	81.5429	76.2203	62.9436	77.1745	1.22609	PF08571	Yos1-like	#N/A	#N/A	#N/A	YIP one suppressor protein 1	0
bgh00783	12.8413	12.251	10.5258	78.1931	87.7104	65.4864	11.8727	77.13	6.49642	PF03663	Glycoside hydrolase, family 76	#N/A	#N/A	#N/A	mannan endo-1,6-alpha-mannosidase	GH76
bgh05753	113.374	112.473	111.948	74.084	66.2263	90.7948	112.598	77.035	0.684158	PF01177	Asp/Glu/hydantoin racemase	Asp_Glu_race	GO:racemase activity, acting on amino acids and derivatives	GO:0036361	conserved hypothetical protein/Protein DCG1	0
bgh00214	122.644	121.19	123.38	72.2714	79.4648	79.3131	122.404	77.0164	0.629196	PF00328	Histidine phosphatase superfamily, clade-2	His_Phos_2	GO:acid phosphatase activity	GO:0003993	0	0
bgh02399	88.3471	87.6258	87.7224	72.2171	71.7356	86.7177	87.8984	76.8901	0.874761	PF00118	Chaperonin Cpn60/TCP-1	Cpn60_TCP1	GO:ATP binding	GO:0005524	T-complex protein 1 subunit theta	0
bgh02495	34.0946	34.2382	36.9315	71.0929	80.375	79.0987	35.0881	76.8555	2.19036	PF04495	GRASP55/65 PDZ-like domain	#N/A	#N/A	#N/A	golgi reassembly-stacking protein 2	0
bgh04127	56.4703	51.2213	53.391	72.4896	70.5065	87.388	53.6942	76.7947	1.43022	#N/A	#N/A	#N/A	#N/A	#N/A	conserved predicted protein	0
bgh05660	31.5821	34.6476	33.7917	79.3555	72.4958	78.5161	33.3405	76.7891	2.30318	PF00378	Crotonase superfamily	ECH_1	GO:catalytic activity	GO:0003824	ECI1/D3,D2-enoyl-CoA isomerase/Enoyl-CoA Isomerase	0
bgh01388	38.3367	38.8615	41.8947	71.389	86.604	72.3696	39.6977	76.7875	1.93431	PF13000	Acetyl-coenzyme A transporter 1	Acatn	GO:acetyl-CoA transporter activity	GO:0008521	putative acetyl-CoA transporter	0
bgh02126	92.2158	93.4791	94.1982	62.7532	76.2642	91.2044	93.2977	76.7406	0.822534	PF02353	Mycolic acid cyclopropane synthase	CMAS	GO:lipid biosynthetic process	GO:0008610	cyclopropane-fatty-acyl-phospholipid synthase/SAM-dependent methyltransferase	0
bgh04212	77.5407	81.4935	82.3571	75.0757	76.1357	79.0022	80.4638	76.7379	0.953694	PF12767	Transcriptional coactivator Hfi1/Transcriptional adapter 1	SAGA-Tad1	GO:SAGA-type complex	GO:0070461	0	0
bgh05509	62.2424	71.8398	64.4813	66.5316	74.8815	88.7384	66.1878	76.7172	1.15908	PF12754	Cell-cycle control medial ring component	#N/A	#N/A	#N/A	hypothetical protein	0
bgh01286	51.1725	51.1177	49.3943	71.3902	83.1923	75.4779	50.5615	76.6868	1.5167	PF09320	Domain of unknown function DUF1977, DnaJ-like	#N/A	#N/A	#N/A	DnaJ chaperone	0
bgh03145	22.32	23.8739	23.3288	77.9141	74.6572	77.3017	23.1742	76.6243	3.30645	#N/A	#N/A	#N/A	#N/A	#N/A	novel hypothetical protein	0
bgh06437	74.1005	67.8469	75.0751	74.6713	80.9507	73.9864	72.3408	76.5361	1.05799	PF05602	Cleft lip and palate transmembrane 1	CLPTM1	GO:integral component of membrane	GO:0016021	putative cleft lip and palate associated transmembrane protein 1	0
bgh02151	111.476	115.726	116.101	67.4153	71.0446	91.1306	114.434	76.5302	0.668769	PF01243	Pyridoxamine 5'-phosphate oxidase-like, FMN-binding domain	Pyridox_oxidase	GO:pyridoxamine-phosphate oxidase activity	GO:0004733	Pyridoxamine 5prime-phosphate oxidase	0
bgh02113	67.3598	76.4964	77.9619	70.0527	75.9623	83.3809	73.9394	76.4653	1.03416	PF00808	Transcription factor CBF/NF-Y/archaeal histone	CBFD_NFYB_HMF	GO:sequence-specific DNA binding	GO:0043565	Histone-like transcription factor	0
bgh002282000001001	67.5043	70.0263	66.383	81.2302	73.1071	75.0054	67.9712	76.4476	1.1247	#N/A	#N/A	#N/A	#N/A	#N/A	vacuolar protein sorting 33A-like protein	0
bgh03033	35.1384	38.0496	36.4588	69.7004	75.806	83.719	36.5489	76.4085	2.09058	PF00160	Cyclophilin-like peptidyl-prolyl cis-trans isomerase domain	Pro_isomerase	GO:peptidyl-prolyl cis-trans isomerase activity	GO:0003755	peptidyl-prolyl cis-trans isomerase cypE	0
bgh00345	79.0053	80.5241	79.5176	71.0923	81.3208	76.8043	79.6823	76.4058	0.95888	PF01553	Phospholipid/glycerol acyltransferase	Acyltransferase	GO:transferase activity, transferring acyl groups	GO:0016746	delta/1-acyl-sn-glycerol-3-phosphate acyltransferase	0
bgh008727000001001	40.2234	39.1358	41.1409	68.3157	76.9481	83.9119	40.1667	76.3919	1.90187	#N/A	#N/A	#N/A	#N/A	#N/A	carboxypeptidase S1	0
bgh04811	108.016	108.44	109.892	67.7642	77.4659	83.8593	108.783	76.3631	0.701978	PF01602	Clathrin/coatomer adaptor, adaptin-like, N-terminal	Adaptin_N	GO:intracellular protein transport	GO:0006886	AP-1 adaptor complex subunit beta	0
bgh06261	52.4205	53.78	54.2341	67.6454	79.2844	81.9903	53.4782	76.3067	1.42687	PF00994	Molybdopterin binding domain	#N/A	#N/A	#N/A	molybdopterin binding domain protein	0
bgh01192	92.8198	85.1107	84.3711	64.371	79.7262	84.6292	87.4339	76.2421	0.871998	PF01496	ATPase, V0 complex, subunit 116kDa	V_ATPase_I	GO:hydrogen ion transmembrane transporter activity	GO:0015078	putative vacuolar ATP synthase subunit	0
bgh00998	86.0985	88.0313	84.6264	80.823	74.7544	72.8891	86.252	76.1555	0.882941	PF02116	GPCR fungal pheromone mating factor, STE2	STE2	GO:mating-type factor pheromone receptor activity	GO:0004932	Ste2 mating-type alpha pheromone receptor	0
bgh02551	48.2897	49.2671	52.3459	72.9789	68.6883	86.5607	49.9676	76.076	1.52251	PF01193	DNA-directed RNA polymerase, dimerisation	RNA_pol_L	GO:protein dimerization activity	GO:0046983	putative RNA polymerase II subunit 3	0
bgh04557	180.61	181.799	179.283	64.7506	75.7004	87.6803	180.564	76.0438	0.421146	PF01433	Peptidase M1, membrane alanine aminopeptidase, N-terminal	Peptidase_M1	GO:metallopeptidase activity	GO:0008237	Leukotriene A-4 hydrolase	0
bgh03650	68.9796	69.0477	68.0746	74.4139	76.7916	76.4009	68.7006	75.8688	1.10434	PF04142	Nucleotide-sugar transporter	Nuc_sug_transp	GO:sugar:proton symporter activity	GO:0005351	integral membrane protein	0
bgh01962	44.5151	48.7727	44.7195	76.4843	75.2384	75.8103	46.0024	75.8443	1.6487	PF00466	Ribosomal protein L10/acidic P0	Ribosomal_L10	GO:ribosome biogenesis	GO:0042254	mRNA turnover protein 4	0
bgh002716000001001	90.5872	103.874	99.5945	85.0937	65.448	76.4946	98.0185	75.6788	0.772087	#N/A	#N/A	#N/A	#N/A	#N/A	putative protein	0
bgh004797000001001	95.7527	97.0613	90.2439	72.6318	72.7016	81.6023	94.3526	75.6453	0.801729	PF00501	AMP-dependent synthetase/ligase	AMP-binding	GO:catalytic activity	GO:0003824	long-chain-fatty-acid-CoA ligase	0
bgh04526	125.212	122.312	126.799	73.1469	77.0445	76.7331	124.774	75.6415	0.606226	PF06011	TRP-like family	#N/A	#N/A	#N/A	DUF907 domain protein /hypothetical protein	0
bgh00005	112.189	116.856	115.624	71.0898	69.6093	86.17	114.89	75.6231	0.658223	PF08597	Eukaryotic translation initiation factor 3 subunit J	eIF3_subunit	GO:translation initiation factor activity	GO:0003743	TPA Eukaryotic translation initiation factor 3 subunit J (eIF3j)	0
bgh06311	82.4644	75.1592	75.3146	68.4377	83.6803	74.681	77.6461	75.5997	0.973645	PF02854	MIF4G-like, type 3	MIF4G	GO:RNA binding	GO:0003723	eukaryotic translation initiation factor subunit eIF-4F	0
bgh00907	98.0466	97.5098	104.973	69.8532	70.9134	85.9426	100.176	75.5697	0.754366	#N/A	#N/A	#N/A	#N/A	#N/A	conserved hypothetical protein	0
bgh004185000001001	79.6458	73.5335	77.9964	73.1045	70.5931	82.9434	77.0586	75.547	0.980384	#N/A	#N/A	#N/A	#N/A	#N/A	conserved hypothetical protein	0
bgh06745	52.6899	51.1125	50.5933	74.338	70.7754	81.4022	51.4652	75.5052	1.46711	PF09359	VTC domain	#N/A	#N/A	#N/A	putative vacuolar transporter chaperone 3	0
bgh03632	40.5252	40.48	42.4529	70.1122	71.9663	83.8774	41.1527	75.3186	1.83022	PF00276	Ribosomal protein L25/L23	Ribosomal_L23	GO:structural constituent of ribosome	GO:0003735	mitochondrial ribosomal protein L23	0
bgh02512	107.302	110.49	108.44	68.3956	72.2244	85.1338	108.744	75.2513	0.692005	PF10252	Casein kinase substrate, phosphoprotein PP28	#N/A	#N/A	#N/A	conserved hypothetical protein	0
bgh05035	35.9375	30.7673	35.3038	68.804	85.7739	70.8273	34.0029	75.1351	2.20967	PF02582	Protein of unknown function DUF155	#N/A	#N/A	#N/A	putative sporulation protein RMD8	0
bgh06238	96.6878	99.479	99.5278	80.8908	73.0573	71.3444	98.5649	75.0975	0.761909	PF07534	TLDc	#N/A	#N/A	#N/A	oxidative stress response protein Oxr1	0
bgh04656	91.9996	81.7314	86.5317	61.8012	73.0402	90.3837	86.7543	75.075	0.865376	PF00254	Peptidyl-prolyl cis-trans isomerase, FKBP-type, domain	FKBP_C	GO:protein folding	GO:0006457	FK506-binding protein	0
bgh01077	91.2508	92.637	88.3189	63.1716	77.4427	84.3959	90.7355	75.0034	0.826615	PF08609	Nucleotide exchange factor Fes1	#N/A	#N/A	#N/A	Hsp70 nucleotide exchange factor fes1	0
bgh03179	118.992	114.14	117.042	70.5874	66.511	87.8596	116.724	74.986	0.642419	PF00135	Carboxylesterase, type B	#N/A	#N/A	#N/A	triacylglycerol lipase	0
bgh06205	90.3914	87.3634	90.7089	73.8242	76.7857	74.2365	89.4879	74.9488	0.83753	PF09139	Mitochondrial matrix Mmp37	#N/A	#N/A	#N/A	Mitochondrial import protein mmp37	0
bgh06416	143.336	157.878	148.151	66.8667	71.3896	86.5311	149.789	74.9292	0.500232	PF01222	Ergosterol biosynthesis ERG4/ERG24	ERG4_ERG24	GO:membrane	GO:0016020	7-dehydrosterol-delta 7-reductase	0
bgh05591	81.7192	75.9441	76.4097	69.6564	72.5466	82.4343	78.0244	74.8791	0.959689	PF00046	Homeodomain	Homeobox	GO:DNA binding	GO:0003677	conserved predicted protein	0
bgh005329000001001	50.503	53.9651	55.4791	73.3181	71.6736	79.569	53.3158	74.8536	1.40397	#N/A	#N/A	#N/A	#N/A	#N/A	hypothetical protein	0
bgh05819	61.2321	64.2155	59.6429	76.806	77.9625	69.7621	61.6968	74.8435	1.21309	PF04969	CS domain	#N/A	#N/A	#N/A	nuclear movement protein nudC	0
bgh02708	40.5397	45.9968	45.0102	68.072	82.6649	73.7523	43.8489	74.8297	1.70654	PF07690	Major facilitator superfamily	MFS_1	GO:transmembrane transport	GO:0055085	MFS Transporter	0
bgh00028	195.994	195.527	198.864	60.6898	71.9514	91.3092	196.795	74.6501	0.379329	PF00342	Phosphoglucose isomerase (PGI)	PGI	GO:glucose-6-phosphate isomerase activity	GO:0004347	glucose-6-phosphate isomerase	0
bgh00276	75.798	76.8488	77.9454	64.7283	72.2255	86.8726	76.8641	74.6088	0.970659	PF07992	Pyridine nucleotide-disulphide oxidoreductase, FAD/NAD(P)-binding domain	Pyr_redox_2	GO:oxidoreductase activity	GO:0016491	0	0
bgh04006	56.6542	57.6864	58.7898	74.2156	76.0426	73.5346	57.7101	74.5976	1.29263	PF00085	Thioredoxin domain	Thioredoxin	GO:cell redox homeostasis	GO:0045454	Protein disulfide-isomerase/PDI related protein A prpA	0
bgh03603	172.799	175.588	172.758	55.8859	67.8424	100.039	173.715	74.589	0.429376	#N/A	#N/A	#N/A	#N/A	#N/A	conserved hypothetical protein	0
bgh03460	58.5861	56.6365	58.2511	73.2991	73.6355	76.7207	57.8246	74.5518	1.28928	PF11605	Vacuolar protein sorting protein 36, GLUE domain	Vps36_ESCRT-II	GO:phosphatidylinositol-3-phosphate binding	GO:0032266	vacuolar protein sorting protein	0
bgh00227	22.7179	24.6752	22.4505	83.3353	81.5128	58.7265	23.2812	74.5249	3.20107	PF01083	Cutinase	Cutinase	GO:hydrolase activity	GO:0016787	cutinase	CE5
bgh05320	57.1841	60.1715	58.6776	70.1167	71.6127	81.7678	58.6777	74.4991	1.26963	PF00615	Regulator of G protein signalling	RGS	GO:termination of G-protein coupled receptor signaling pathway	GO:0038032	Putative G protein signalling regulator	0
bgh03175	68.9863	68.9188	69.4272	64.9032	74.7041	83.7385	69.1107	74.4486	1.07724	PF00018	Src homology-3 domain	SH3_1	GO:protein binding	GO:0005515	SH3 domain-containing protein	0
bgh02358	69.5052	71.6548	69.1716	63.3069	74.1951	85.7978	70.1105	74.4333	1.06166	PF00575	Ribosomal protein S1, RNA-binding domain	S1	GO:nucleic acid binding	GO:0003676	eIF-2-alpha/eukaryotic translation initiation factor 2 alpha subunit	0
bgh03785	117.349	122.127	120.81	75.4317	74.4188	73.2672	120.095	74.3726	0.619279	PF02845	Ubiquitin system component Cue	CUE	GO:protein binding	GO:0005515	AMFR protein	0
bgh05418	74.7395	76.0773	75.9232	75.0956	73.3623	74.15	75.58	74.2027	0.981777	PF03169	Oligopeptide transporter, OPT superfamily	OPT	GO:transmembrane transport	GO:0055085	putative small oligopeptide transporter, OPT family	0
bgh05033	46.7054	48.4612	47.9687	76.3609	72.6008	73.6248	47.7118	74.1955	1.55508	PF07690	Major facilitator superfamily	MFS_1	GO:transmembrane transport	GO:0055085	MFS transporter	0
bgh03867	105.836	104.958	110.56	73.2328	68.6462	80.6328	107.118	74.1706	0.692421	PF00583	GNAT domain	Acetyltransf_1	GO:N-acetyltransferase activity	GO:0008080	acetyltransferase, GNAT family/GNAT family acetyltransferase	0
bgh01924	40.1875	38.3788	42.1737	72.6473	73.3493	75.8944	40.2467	73.9636	1.83776	PF09801	Integral membrane protein SYS1-related	#N/A	#N/A	#N/A	sys1/intregral membrane protein	0
bgh03065	57.0597	58.0184	55.8356	79.1972	70.0908	72.3464	56.9712	73.8781	1.29676	PF00075	Ribonuclease H domain	RNase_H	GO:nucleic acid binding	GO:0003676	ribonuclease H	0
bgh06935	90.8468	89.6712	93.6417	75.4889	65.551	80.5556	91.3866	73.8652	0.808272	#N/A	#N/A	#N/A	#N/A	#N/A	conserved hypothetical protein	0
bgh02850	43.1905	56.3691	51.7268	71.7316	71.5045	78.2458	50.4288	73.8273	1.46399	#N/A	#N/A	#N/A	#N/A	#N/A	conidiophore development protein hymA	0
bgh004172000002001	46.9583	44.4087	43.497	99.1324	63.2599	59.0298	44.9547	73.8074	1.64182	#N/A	#N/A	#N/A	#N/A	#N/A	hypothetical protein	0
bgh02405	29.5674	28.2538	28.4644	64.6038	84.9811	71.4647	28.7618	73.6832	2.56184	PF02990	Nonaspanin (TM9SF)	EMP70	GO:integral component of membrane	GO:0016021	endomembrane protein EMP70	0
bgh05644	92.0149	81.7856	88.2162	71.8846	71.4033	77.7039	87.3389	73.6639	0.843426	PF00069	Protein kinase, catalytic domain	Pkinase	GO:protein kinase activity	GO:0004672	serine/threonine-protein kinase ksg1/3-phosphoinositide-dependent protein kinase 1	0
bgh000441000001001	52.0668	55.8068	55.1054	63.2752	82.93	74.7479	54.3264	73.651	1.35571	#N/A	#N/A	#N/A	#N/A	#N/A	conserved hypothetical protein	0
bgh00827	53.3436	51.182	49.6606	65.6226	68.9385	86.1154	51.3954	73.5589	1.43123	PF00013	K Homology domain, type 1	KH_1	GO:RNA binding	GO:0003723	putative KH domain RNA binding protein	0
bgh03864	67.859	70.3833	69.9191	63.5522	74.5003	82.5266	69.3871	73.5264	1.05965	PF03795	YCII-related	#N/A	#N/A	#N/A	YCII-related domain protein	0
bgh02010	123.305	116.259	120.845	69.545	71.328	79.477	120.136	73.45	0.611389	PF03637	Mob1/phocein	#N/A	#N/A	#N/A	phocein/protein kinase activator/mob2	0
bgh02252	88.1051	92.2721	91.2866	74.1873	68.4938	77.3459	90.5546	73.3423	0.809924	PF02475	tRNA transferase Trm5/Tyw2	#N/A	#N/A	#N/A	tRNA (guanine-N(1)-)-methyltransferase	0
bgh002260000001001	25.4059	28.45	25.4042	71.8218	87.3617	60.3891	26.42	73.1909	2.77028	#N/A	#N/A	#N/A	#N/A	#N/A	conserved hypothetical protein	0
bgh01021	87.3501	91.5435	88.9611	68.6005	72.2756	78.4247	89.2849	73.1002	0.81873	PF13465	unintegrated	#N/A	#N/A	#N/A	ph-resposive transcriptional regulator PAC	0
bgh03455	44.4665	46.0654	48.5924	77.1752	68.6944	73.2207	46.3748	73.0301	1.57478	PF08591	Ribonucleotide reductase inhibitor	#N/A	#N/A	#N/A	hypothetical protein	0
bgh03683	17.4668	20.1123	15.5016	81.2007	70.3648	67.4018	17.6936	72.9891	4.12518	#N/A	#N/A	#N/A	#N/A	#N/A	hypothetical Bgh-specific protein	0
bgh06069	89.3795	94.8907	95.0524	71.3666	66.9579	80.4919	93.1075	72.9388	0.783382	PF01733	Equilibrative nucleoside transporter	Nucleoside_tran	GO:nucleoside transmembrane transporter activity	GO:0005337	nucleoside transporter family/equilibrative nucleoside transporter 1	0
bgh00132	68.6109	69.6781	68.7114	54.8161	74.7543	88.9902	69.0002	72.8535	1.05585	PF05222	Alanine dehydrogenase/pyridine nucleotide transhydrogenase, N-terminal	#N/A	#N/A	#N/A	0	0
bgh04814	71.9763	68.9997	68.0444	73.2347	66.2348	78.9685	69.6735	72.8127	1.04506	PF03604	RNA polymerase archaeal subunit P/eukaryotic subunit RPC10	DNA_RNApol_7kD	GO:DNA binding	GO:0003677	metallothionein-I gene transcription activator	0
bgh04780	60.8667	67.245	58.0846	75.1285	73.919	69.3304	62.0654	72.7926	1.17284	#N/A	#N/A	#N/A	#N/A	#N/A	conserved hypothetical protein	0
bgh01212	90.505	79.2126	81.9413	69.4563	77.1217	71.6689	83.8863	72.749	0.867233	PF01394	Clathrin, heavy chain, propeller repeat	#N/A	#N/A	#N/A	clathrin heavy chain 1	0
bgh005001000001001	155.491	149.793	146.193	71.0321	67.5752	79.62	150.492	72.7424	0.483363	#N/A	#N/A	#N/A	#N/A	#N/A	protein phosphatase type 1 complex subunit Hex2/Reg1	0
bgh00937	48.9565	48.4363	50.672	72.2649	74.3035	71.4838	49.3549	72.6841	1.47268	PF01148	Phosphatidate cytidylyltransferase	#N/A	#N/A	#N/A	Phosphatidate cytidylyltransferase	0
bgh03150	23.639	22.8775	22.476	88.8886	76.8552	52.2889	22.9975	72.6776	3.16024	PF13639	Zinc finger, RING-type	zf-RING_2	GO:protein binding	GO:0005515	RING finger domain protein	0
bgh00338	74.2788	73.7207	76.4247	81.1682	66.2072	70.274	74.808	72.5498	0.969813	PF03931	SKP1 component, POZ	Skp1_POZ	GO:ubiquitin-dependent protein catabolic process	GO:0006511	transcriptional elongation regulator	0
bgh06370	46.5414	45.8952	47.4447	69.2427	81.4303	66.8264	46.6271	72.4998	1.55488	PF04547	Anoctamin/TMEM 16	#N/A	#N/A	#N/A	plasma membrane channel protein Ist2	0
bgh06655	131.105	125.222	126.6	71.0584	68.8977	77.468	127.642	72.4747	0.567796	PF08587	Ubiquitin-associated domain (UBA)	UBA_2	GO:protein serine/threonine kinase activity	GO:0004674	Serine threonine protein kinase	0
bgh00479	66.9997	71.7212	65.9779	76.9152	71.071	69.4152	68.2329	72.4671	1.06206	PF01920	Prefoldin beta-like	Prefoldin_2	GO:unfolded protein binding	GO:0051082	prefoldin subunit 4	0
bgh04135	78.6144	78.5612	76.934	64.6907	69.8478	82.5796	78.0366	72.3727	0.92742	PF00501	AMP-dependent synthetase/ligase	AMP-binding	GO:catalytic activity	GO:0003824	conserved predicted protein	0
bgh03089	89.1043	89.9691	87.4198	65.1414	69.0479	82.3583	88.8311	72.1825	0.812582	#N/A	#N/A	#N/A	#N/A	#N/A	nuclear segregation protein Bfr1	0
bgh00204	37.5347	40.101	39.2647	66.9565	74.1368	75.0785	38.9668	72.0573	1.8492	PF12271	Chitin synthase III catalytic subunit	#N/A	#N/A	#N/A	0	0
bgh00802	29.655	32.1991	29.6243	74.8512	72.6264	68.2318	30.4928	71.9031	2.35803	PF05001	RNA polymerase II, heptapeptide repeat, eukaryotic	RNA_pol_Rpb1_R	GO:DNA binding	GO:0003677	DNA dependent RNA polymerase II	0
bgh003944000001001	55.5686	55.4212	54.7982	69.5084	75.2488	70.9451	55.2627	71.9008	1.30107	PF00810	ER lumen protein retaining receptor	ER_lumen_recept	GO:ER retention sequence binding	GO:0046923	ER lumen protein retaining receptor	0
bgh004551000001001	18.1577	16.8185	17.8033	66.1378	70.5529	78.9502	17.5932	71.8803	4.08569	#N/A	#N/A	#N/A	#N/A	#N/A	conserved hypothetical protein	0
bgh02754	131.009	123.414	131.322	66.9678	68.7135	79.8939	128.582	71.8584	0.558854	PF00569	Zinc finger, ZZ-type	ZZ	GO:zinc ion binding	GO:0008270	ZZ type zinc finger domain-containing protein	0
bgh01645	88.2829	88.2602	89.2363	72.9662	66.473	75.9173	88.5931	71.7855	0.810283	#N/A	#N/A	#N/A	#N/A	#N/A	conserved hypothetical protein/conserved predicted protein	0
bgh01934	174.428	172.954	188.479	62.2072	64.4904	88.5961	178.62	71.7646	0.401772	PF00638	Ran binding domain	Ran_BP1	GO:intracellular transport	GO:0046907	ran-specific GTPase-activating protein 1	0
bgh03698	41.6585	35.7338	37.2626	75.9582	73.0746	66.2305	38.2183	71.7544	1.87749	PF00013	K Homology domain, type 1	KH_1	GO:RNA binding	GO:0003723	KH domain RNA-binding protein	0
bgh06094	32.2707	33.4037	31.1106	69.5302	74.2994	71.371	32.2617	71.7335	2.22349	PF00152	Aminoacyl-tRNA synthetase, class II (D/K/N)	tRNA-synt_2	GO:nucleotide binding	GO:0000166	aspartyl-tRNA synthetase/part of aspartyl-tRNA synthetase	0
bgh04166	41.7003	47.4682	44.6682	59.466	70.5636	85.1568	44.6123	71.7288	1.60783	#N/A	#N/A	#N/A	#N/A	#N/A	conserved hypothetical protein	0
bgh02331	11.7212	11.5817	11.3703	61.118	69.2918	84.769	11.5577	71.7262	6.2059	#N/A	#N/A	#N/A	#N/A	#N/A	conserved hypothetical protein	0
bgh02911	85.7346	87.2027	91.8559	66.501	68.8619	79.6839	88.2644	71.6823	0.812131	PF02792	Mago nashi protein	Mago_nashi	GO:nucleus	GO:0005634	Mago nashi domain protein	0
bgh02777	82.8803	77.3742	81.1085	63.6312	76.1545	75.1596	80.4543	71.6484	0.890548	PF01217	AP complex, mu/sigma subunit	#N/A	#N/A	#N/A	Coatomer subunit delta	0
bgh001089000001001	73.9486	79.8974	76.9155	71.3882	72.9348	70.6165	76.9205	71.6465	0.931436	#N/A	#N/A	#N/A	#N/A	#N/A	serine/threonine protein kinase Sgk2	0
bgh02289	64.5381	63.7291	66.7311	69.0798	74.3268	70.6042	64.9994	71.3369	1.0975	PF10332	Protein of unknown function DUF2418	#N/A	#N/A	#N/A	DUF2418 domain containing protein	0
bgh05219	24.8495	26.7564	27.221	69.9083	69.9619	73.5818	26.2756	71.1507	2.70786	PF03059	Nicotianamine synthase	NAS	GO:nicotianamine synthase activity	GO:0030410	nicotianamine synthase	0
bgh05029	68.239	73.1241	72.2587	60.1385	70.5506	81.9684	71.2073	70.8858	0.995486	PF00076	RNA recognition motif domain	RRM_1	GO:nucleic acid binding	GO:0003676	\x09 pre-mRNA splicing factor	0
bgh01987	45.1188	50.347	49.0525	65.6214	73.9538	72.9503	48.1728	70.8418	1.47058	PF02824	TGS	#N/A	#N/A	#N/A	GTP-binding protein	0
bgh05626	73.7354	76.3725	74.897	68.7286	68.2323	75.4645	75.0016	70.8084	0.944092	PF00069	Protein kinase, catalytic domain	Pkinase	GO:protein kinase activity	GO:0004672	casein kinase II subunit alpha	0
bgh00926	81.4718	82.9638	78.7143	71.1401	70.2623	70.9092	81.05	70.7705	0.873171	PF00018	Src homology-3 domain	SH3_1	GO:protein binding	GO:0005515	peroxisomal docking factor component Pex13/hypothetical protein	0
bgh01269	59.7502	65.0973	64.36	73.0448	68.5723	70.6939	63.0692	70.7703	1.12211	PF01423	Ribonucleoprotein LSM domain	#N/A	#N/A	#N/A	U6 snRNA-associated Sm-like protein	0
bgh02427	74.443	81.8621	78.3614	65.0773	70.1243	76.9219	78.2222	70.7078	0.903936	PF01284	MARVEL-like domain	MARVEL	GO:membrane	GO:0016020	non-classical export protein	0
bgh00383	130.379	133.184	132.924	65.4454	69.8782	76.7526	132.162	70.6921	0.534888	PF00282	Pyridoxal phosphate-dependent decarboxylase	Pyridoxal_deC	GO:carboxy-lyase activity	GO:0016831	Dihydrosphingosine phosphate lyase/DPL1	0
bgh04617	120.858	119.301	119.577	63.9065	67.3181	80.7876	119.912	70.6707	0.589355	PF00364	Biotin/lipoyl attachment	#N/A	#N/A	#N/A	pyruvate dehydrogenase protein x component	0
bgh01395	60.2637	60.6202	62.6235	73.2002	66.1312	72.5462	61.1691	70.6258	1.1546	PF10311	Increased loss of mitochondrial DNA protein 1	#N/A	#N/A	#N/A	Ilm1p	0
bgh04164	39.4977	38.8933	37.7368	72.7717	72.6761	66.052	38.7093	70.4999	1.82127	PF00149	Metallophosphoesterase domain	Metallophos	GO:hydrolase activity	GO:0016787	serine/threonine-protein phosphatase PP-Z	0
bgh01358	91.7663	88.1094	91.2055	68.3842	69.1122	73.673	90.3604	70.3898	0.778989	#N/A	#N/A	#N/A	#N/A	#N/A	hypothetical protein	0
bgh00400	82.4988	82.8923	78.8065	64.6189	71.5848	74.6669	81.3992	70.2902	0.863524	PF03798	TRAM/LAG1/CLN8 homology domain	TRAM_LAG1_CLN8	GO:integral component of membrane	GO:0016021	LAG1/ceramide synthase membrane component/LAC1	0
bgh00129	54.6881	58.4431	57.6357	71.5451	69.8205	69.387	56.9223	70.2509	1.23415	PF12352	unintegrated	#N/A	#N/A	#N/A	Gos1 Qb-SNARE	0
bgh04363	79.0251	85.9903	85.4621	62.2691	69.8894	78.3611	83.4925	70.1732	0.840473	PF00935	Ribosomal protein L44e	Ribosomal_L44	GO:structural constituent of ribosome	GO:0003735	60S ribosomal protein L44	0
bgh03993	54.0597	54.6942	53.1993	67.6838	71.3777	71.4463	53.9844	70.1693	1.29981	PF03643	Vacuolar protein sorting-associated protein 26	#N/A	#N/A	#N/A	vacuolar protein sorting-associated protein 26	0
bgh00269	103.155	111.703	113.278	57.9119	67.5267	84.9899	109.379	70.1428	0.641284	PF03232	Ubiquinone biosynthesis protein Coq7	COQ7	GO:ubiquinone biosynthetic process	GO:0006744	0	0
bgh00764	91.0633	82.2364	87.1166	66.0555	73.8467	70.3429	86.8054	70.0817	0.807342	PF01532	Glycoside hydrolase, family 47	Glyco_hydro_47	GO:mannosyl-oligosaccharide 1,2-alpha-mannosidase activity	GO:0004571	mannosyl-oligosaccharide 1,2-alpha-mannosidase	GH47
bgh03711	61.8883	62.3137	65.2587	67.2248	72.6186	70.2591	63.1536	70.0342	1.10895	PF10153	rRNA-processing protein EFG1	#N/A	#N/A	#N/A	hypothetical protein	0
bgh004556000001001	117.893	111.57	114.962	67.1433	63.3825	79.26	114.808	69.9286	0.609091	PF08213	Domain of unknown function DUF1713, mitochondria	#N/A	#N/A	#N/A	conserved hypothetical protein	0
bgh00182	142.038	126.25	125.837	70.5549	71.368	67.7361	131.375	69.8863	0.53196	PF00069	Protein kinase, catalytic domain	Pkinase	GO:protein kinase activity	GO:0004672	MAP Kinase	0
bgh00499	70.4148	63.7066	67.2039	76.4296	61.6899	71.4317	67.1084	69.8504	1.04086	PF00083	General substrate transporter	Sugar_tr	GO:transmembrane transporter activity	GO:0022857	CELP0012	0
bgh00687	38.5441	42.8588	46.2329	63.7231	69.1495	76.637	42.5453	69.8365	1.64146	PF01423	Ribonucleoprotein LSM domain	#N/A	#N/A	#N/A	small nuclear ribonucleoprotein SmB	0
bgh04682	227.189	208.441	211.186	74.1341	65.7058	69.6296	215.605	69.8232	0.323847	#N/A	#N/A	#N/A	#N/A	#N/A	GTPase-activating protein GYP5	0
bgh03880	141.268	157.399	151.243	75.2933	65.1793	68.4665	149.97	69.6464	0.464401	PF00010	Myc-type, basic helix-loop-helix (bHLH) domain	HLH	GO:protein dimerization activity	GO:0046983	HLH transcription factor	0
bgh01100	76.9784	86.5236	83.654	64.6611	69.7038	74.3271	82.3853	69.564	0.844374	PF01997	Translin	Translin	GO:sequence-specific DNA binding	GO:0043565	putative translin	0
bgh02674	26.0624	30.1544	31.3486	67.183	68.0424	73.3734	29.1885	69.5329	2.3822	PF03876	RNA polymerase Rpb7, N-terminal	SHS2_Rpb7-N	GO:DNA-directed RNA polymerase activity	GO:0003899	DNA-directed RNA polymerase II subunit RPB7	0
bgh02589	88.3704	85.9878	85.8168	64.2498	76.6977	67.3307	86.725	69.4261	0.800531	PF00615	Regulator of G protein signalling	RGS	GO:termination of G-protein coupled receptor signaling pathway	GO:0038032	regulator of G-protein signaling/FlbA	0
bgh03196	151.109	158.289	157.504	73.863	62.1824	72.1295	155.634	69.3917	0.445864	PF04127	DNA/pantothenate metabolism flavoprotein, C-terminal	#N/A	#N/A	#N/A	phosphopantothenate-cysteine ligase	0
bgh04573	83.6244	83.9286	79.9746	64.0019	69.4771	74.6696	82.5092	69.3829	0.840911	PF04695	Peroxisome membrane anchor protein Pex14p, N-terminal	#N/A	#N/A	#N/A	microbody (peroxisome) biogenesis protein peroxin 14	0
bgh03607	95.0333	95.5183	97.4846	66.3323	65.9752	75.7635	96.0121	69.357	0.722378	PF00735	Cell division protein GTP binding	Septin	GO:GTP binding	GO:0005525	septin-1	0
bgh00487	34.0018	34.6131	40.8406	63.336	73.2486	71.457	36.4852	69.3472	1.9007	PF00573	Ribosomal protein L4/L1e	Ribosomal_L4	GO:structural constituent of ribosome	GO:0003735	50S ribosomal protein L4	0
bgh00751	226.953	240.462	237.894	67.4071	66.3236	74.2283	235.103	69.3197	0.294848	PF12766	Pyridoxamine 5'-phosphate oxidase, Alr4036 family, FMN-binding domain	Pyridox_oxase_2	GO:FMN binding	GO:0010181	hypothetical protein	0
bgh00322	168.048	169.404	168.618	58.7053	62.7686	86.2641	168.69	69.246	0.410492	PF01704	UTP--glucose-1-phosphate uridylyltransferase	UDPGP	GO:uridylyltransferase activity	GO:0070569	UGP1/UTP-glucose-1-phosphate uridylyltransferase	0
bgh03091	56.7325	55.6007	57.5783	67.9719	63.3341	76.3874	56.6371	69.2311	1.22236	PF09729	Gluconate transport inducer 1/Pac2	#N/A	#N/A	#N/A	cAMP-independent regulatory protein pac2	0
bgh03833	66.895	62.2869	63.4214	70.0467	68.0847	69.5066	64.2011	69.2127	1.07806	PF01165	Ribosomal protein S21	Ribosomal_S21	GO:structural constituent of ribosome	GO:0003735	Ribosomal protein S21 domain-containing protein	0
bgh04688	67.1637	69.5727	70.5685	68.9844	65.3084	73.3215	69.1016	69.2048	1.00149	#N/A	#N/A	#N/A	#N/A	#N/A	hypothetical protein	0
bgh05620	129.632	120.649	125.662	67.052	65.7774	74.7513	125.314	69.1936	0.55216	PF03381	Protein of unknown function DUF284, transmembrane eukaryotic	CDC50	GO:membrane	GO:0016020	putative LEM3/CDC50 family protein/putative CDC50 family protein	0
bgh007017000001001	35.2614	35.7582	37.9031	68.7475	72.0036	66.6392	36.3075	69.1301	1.90401	#N/A	#N/A	#N/A	#N/A	#N/A	palmitoyltransferase akr1	0
bgh01447	41.9296	44.8416	43.4548	65.4157	72.412	69.2987	43.4086	69.0421	1.59052	PF01096	Zinc finger, TFIIS-type	TFIIS_C	GO:nucleic acid binding	GO:0003676	DNA directed RNA polymerase II	0
bgh01749	17.0524	18.6376	18.7519	64.2355	71.141	71.5117	18.1473	68.9627	3.80017	#N/A	#N/A	#N/A	#N/A	#N/A	predicted protein	0
bgh000245000003001	122.151	129.957	126.716	53.0074	62.8192	90.9543	126.274	68.927	0.545851	#N/A	#N/A	#N/A	#N/A	#N/A	dienelactone hydrolase	0
bgh01070	42.0726	43.807	41.9562	62.181	66.8581	77.6807	42.6119	68.9066	1.61707	PF06068	TIP49, C-terminal	TIP49	GO:DNA helicase activity	GO:0003678	RuvB-like helicase 2	0
bgh03566	38.554	41.4202	38.4602	61.8757	71.6916	72.9696	39.4781	68.8456	1.74389	PF00085	Thioredoxin domain	Thioredoxin	GO:cell redox homeostasis	GO:0045454	thioredoxin	0
bgh00892	155.878	164.155	158.773	52.6457	69.8168	84.0457	159.602	68.8361	0.431299	PF00173	Cytochrome b5-like heme/steroid binding domain	#N/A	#N/A	#N/A	steroid membrane receptor	0
bgh01013	190.393	168.667	169.541	68.3827	67.8188	70.0269	176.2	68.7428	0.39014	#N/A	#N/A	#N/A	#N/A	#N/A	conserved hypothetical protein	0
bgh05914	28.1442	29.6669	27.8979	62.7867	77.7821	65.6567	28.5697	68.7418	2.40611	PF00102	Protein-tyrosine phosphatase, receptor/non-receptor type	Y_phosphatase	GO:protein tyrosine phosphatase activity	GO:0004725	tyrosine-protein phosphatase non-receptor type 12/receptor-type tyrosine-protein phosphatase beta	0
bgh05295	51.3483	47.4048	49.2283	68.5687	70.2546	67.1373	49.3271	68.6535	1.3918	PF03105	SPX, N-terminal	#N/A	#N/A	#N/A	conserved hypothetical protein	0
bgh04314	52.2576	56.7318	58.443	65.1712	65.0035	75.773	55.8108	68.6493	1.23004	#N/A	#N/A	#N/A	#N/A	#N/A	conserved hypothetical protein/conserved predicted protein	0
bgh03783	47.2527	52.9741	54.406	67.733	70.5993	67.5952	51.5442	68.6425	1.33172	#N/A	#N/A	#N/A	#N/A	#N/A	conserved hypothetical protein	0
bgh00785	84.683	84.2211	88.0266	58.8449	65.5988	81.3232	85.6436	68.589	0.800865	PF01467	Cytidyltransferase-like domain	CTP_transf_like	GO:catalytic activity	GO:0003824	putative phosphorylcholine transferase/cholinephosphate cytidylyltransferase	0
bgh007190000001001	79.0378	76.7293	85.1775	65.4079	69.7433	70.2341	80.3149	68.4618	0.852417	PF08657	DASH complex subunit Spc34	DASH_Spc34	GO:attachment of spindle microtubules to kinetochore	GO:0008608	conserved hypothetical protein	0
bgh03676	80.7182	90.1818	98.3527	55.9974	63.784	85.5501	89.7509	68.4438	0.762598	PF13656	unintegrated	#N/A	#N/A	#N/A	DNA-directed RNA polymerases I and III subunit RPAC2	0
bgh003983000001001	56.8454	64.611	62.0261	58.7486	63.0804	83.4207	61.1608	68.4166	1.11863	PF00164	Ribosomal protein S12/S23	Ribosom_S12_S23	GO:structural constituent of ribosome	GO:0003735	40S ribosomal protein S23	0
bgh00722	159.39	159.211	164.765	66.6893	62.1377	76.1875	161.122	68.3382	0.424139	PF00551	Formyl transferase, N-terminal	Formyl_trans_N	GO:hydroxymethyl-, formyl- and related transferase activity	GO:0016742	ADE8/Phosphoribosyl-glycinamide transformylase	0
[truncated: 5,074 more rows]
